# Supplementary material for: Poly[aqua­[μ3-4-carb­oxy-2-(pyridin-4-yl)-1H-imidazole-5-carboxyl­ato-κ5 N 1,O 5:N 3,O 4:N 2]nickel(II)]
Source: Acta Crystallogr Sect E Struct Rep Online. 2012 Jan 21;68(Pt 2):m187. doi: 10.1107/S1600536812001900 (PMC3274911; doi:10.1107/S1600536812001900)
Supplement: Supplementary file 1 [file e-68-0m187-sup1.cif]

##############################################################################
#                                                                            #
# This CIF contains the data in a paper accepted for publication in          #
# Acta Crystallographica Section E. It conforms to the requirements of       #
# Notes for Authors for Acta Crystallographica Section E, and has been       #
# peer reviewed under the auspices of the IUCr Commission on Journals.       #
#                                                                            #
# Full details of the Crystallographic Information File format               #
# are given in the paper "The Crystallographic Information File (CIF):       #
# a New Standard Archive File for Crystallography" by S. R. Hall, F. H.      #
# Allen and I. D. Brown [Acta Cryst. (1991), A47, 655-685].                  #
#                                                                            #
# The current version of the core CIF dictionary is obtainable from          #
# ftp://ftp.iucr.org/pub/cif_core.dic.                                       #
#                                                                            #
# Software is freely available for graphical display of the structure(s)     #
# in this CIF. For information consult the CIF software page                 #
# http://www.iucr.org/resources/cif/software.                                #
#                                                                            #
# This file may be used for bona fide research purposes within the           #
# scientific community so long as proper attribution is given to the journal # 
# article from which it was obtained.                                        #
#                                                                            #
##############################################################################
data_global
_audit_creation_method     'SHELXL-97'
_journal_date_recd_electronic     2011-12-15
_journal_date_accepted     2012-01-16
_journal_name_full     'Acta Crystallographica, Section E'
_journal_year     2012
_journal_volume     68
_journal_issue      2
_journal_page_first     m187
_journal_page_last     m187
_journal_paper_category     QM
_journal_paper_doi     10.1107/S1600536812001900
_journal_coeditor_code     HP2024
_publ_contact_author_name     'PhD. Xue-Min Jing'
_publ_contact_author_address
;
Faculty of Chemistry and Material Science
Langfang Teachers College
Langfang, Hebei 065000
People's Republic of China
;
_publ_contact_author_email     jingxm1982@gmail.com
_publ_contact_author_fax     '86 0316 2188394 '
_publ_contact_author_phone     '86 0316 2188370 '
_publ_section_title
;\
Poly[aqua[\m~3~-4-carboxy-2-(pyridin-4-yl)-1<i>H</i>-imidazole-5-carboxylato-\
\k^5^<i>N</i>^1^,<i>O</i>^5^:<i>N</i>^3^,<i>O</i>^4^:<i>N</i>^2^]nickel(II)]
;
loop_
    _publ_author_name
    _publ_author_footnote
    _publ_author_address
    'Xue-Min Jing' ?
;
Faculty of Chemistry and Material Science
Langfang Teachers College
Langfang, Hebei 065000
People's Republic of China
;
    'Shu-zhe Gong' ?
;
Key Laboratory of Oilfield Applied Chemistry
College of Heilongjiang Province
Chemistry & Chemical Engineering Daqing Normal University
Daqing, Heilongjiang 163712
People's Republic of China
;
    'Li-Wei Xiao' ?
;
Faculty of Chemistry and Material Science
Langfang Taechers College
Langfang, Hebei 065000
People's Republic of China
;
data_I
_audit_creation_method     SHELXL-97
_chemical_name_systematic
;
Poly[aqua[\m~3~-4-carboxy-2-(pyridin-4-yl)-1<i>H</i>-imidazole-5-carboxylato-
\k^5^<i>N</i>^1^,<i>O</i>^5^:<i>N</i>^3^,<i>O</i>^4^:<i>N</i>^2^]nickel(II)]
;
_chemical_name_common     ?
_chemical_formula_moiety     'C10 H7 N3 Ni O5'
_chemical_formula_sum     'C10 H7 N3 Ni O5'
_chemical_formula_iupac     '[Ni (C10 H5 N3 O4) (H2 O)]'
_chemical_formula_weight     307.88
_chemical_melting_point     'not measured'
_symmetry_cell_setting     monoclinic
_symmetry_space_group_name_H-M     'P 21/c'
loop_
    _symmetry_equiv_pos_as_xyz
    'x, y, z'
    '-x, y+1/2, -z+1/2'
    '-x, -y, -z'
    'x, -y-1/2, z-1/2'
_cell_length_a     7.5117(15)
_cell_length_b     11.400(2)
_cell_length_c     12.896(4)
_cell_angle_alpha     90.00
_cell_angle_beta     109.04(3)
_cell_angle_gamma     90.00
_cell_volume     1043.9(4)
_cell_formula_units_Z     4
_cell_measurement_reflns_used     2377
_cell_measurement_theta_min     3.33
_cell_measurement_theta_max     27.43
_cell_measurement_temperature     293(2)
_exptl_crystal_description     block
_exptl_crystal_colour     green
_exptl_crystal_size_max     0.21
_exptl_crystal_size_mid     0.16
_exptl_crystal_size_min     0.13
_exptl_crystal_density_diffrn     1.959
_exptl_crystal_density_meas     ?
_exptl_crystal_density_method     'not measured'
_exptl_crystal_F_000     624
_exptl_absorpt_coefficient_mu     1.882
_exptl_absorpt_correction_type     multi-scan
_exptl_absorpt_process_details     '(SADABS; Sheldrick, 1996)'
_exptl_absorpt_correction_T_min     0.2157
_exptl_absorpt_correction_T_max     0.4218
_exptl_special_details
;
;
_diffrn_ambient_temperature     293(2)
_diffrn_radiation_type     MoK\a
_diffrn_radiation_wavelength     0.71073
_diffrn_radiation_source     'fine-focus sealed tube'
_diffrn_radiation_monochromator     graphite
_diffrn_measurement_device_type     'Bruker SMART CCD area-detector'
_diffrn_measurement_method     'phi and omega scans'
_diffrn_detector_area_resol_mean     '9.00cm'
_diffrn_reflns_number     10075
_diffrn_reflns_av_R_equivalents     0.0673
_diffrn_reflns_av_sigmaI/netI     0.0529
_diffrn_reflns_theta_min     3.33
_diffrn_reflns_theta_max     27.43
_diffrn_reflns_theta_full     27.43
_diffrn_measured_fraction_theta_max     0.996
_diffrn_measured_fraction_theta_full     0.996
_diffrn_reflns_limit_h_min     -9
_diffrn_reflns_limit_h_max     9
_diffrn_reflns_limit_k_min     -14
_diffrn_reflns_limit_k_max     14
_diffrn_reflns_limit_l_min     -16
_diffrn_reflns_limit_l_max     16
_diffrn_standards_number     none
_diffrn_standards_interval_count     none
_diffrn_standards_interval_time     none
_diffrn_standards_decay_%     0
_refine_special_details
;
Refinement of <i>F</i>^2^ against ALL reflections. The weighted <i>R</i>-factor
<i>wR</i> and goodness of fit <i>S</i> are based on <i>F</i>^2^, conventional
<i>R</i>-factors <i>R</i> are based on <i>F</i>, with <i>F</i> set to zero for
negative <i>F</i>^2^. The threshold expression of <i>F</i>^2^ >
\s(<i>F</i>^2^) is used only for calculating <i>R</i>-factors(gt) <i>etc</i>.
and is not relevant to the choice of reflections for refinement.
<i>R</i>-factors based on <i>F</i>^2^ are statistically about twice as large
as those based on <i>F</i>, and <i>R</i>- factors based on ALL data will be
even larger.
;
_reflns_number_total     2377
_reflns_number_gt     1951
_reflns_threshold_expression     I>2sigma(I)
_refine_ls_structure_factor_coef     Fsqd
_refine_ls_matrix_type     full
_refine_ls_R_factor_all     0.0656
_refine_ls_R_factor_gt     0.0507
_refine_ls_wR_factor_gt     0.1116
_refine_ls_wR_factor_ref     0.1179
_refine_ls_goodness_of_fit_ref     1.043
_refine_ls_restrained_S_all     1.043
_refine_ls_number_reflns     2377
_refine_ls_number_parameters     200
_refine_ls_number_restraints     0
_refine_ls_hydrogen_treatment     mixed
_refine_ls_weighting_scheme     calc
_refine_ls_weighting_details
         'calc w=1/[\s^2^(Fo^2^)+(0.0468P)^2^+3.3079P] where P=(Fo^2^+2Fc^2^)/3'
_atom_sites_solution_hydrogens     geom
_atom_sites_solution_primary     direct
_atom_sites_solution_secondary     difmap
_refine_ls_shift/su_max     0.000
_refine_ls_shift/su_mean     0.000
_refine_diff_density_max     0.548
_refine_diff_density_min     -1.092
_refine_ls_extinction_method     none
_refine_ls_extinction_coef     ?
loop_
    _atom_type_symbol
    _atom_type_description
    _atom_type_scat_dispersion_real
    _atom_type_scat_dispersion_imag
    _atom_type_scat_source
    'C' 'C' 0.0033 0.0016
                         'International Tables Vol C Tables 4.2.6.8 and 6.1.1.4'
    'H' 'H' 0.0000 0.0000
                         'International Tables Vol C Tables 4.2.6.8 and 6.1.1.4'
    'N' 'N' 0.0061 0.0033
                         'International Tables Vol C Tables 4.2.6.8 and 6.1.1.4'
    'Ni' 'Ni' 0.3393 1.1124
                         'International Tables Vol C Tables 4.2.6.8 and 6.1.1.4'
    'O' 'O' 0.0106 0.0060
                         'International Tables Vol C Tables 4.2.6.8 and 6.1.1.4'
_computing_data_collection     'SMART (Bruker, 2002)'
_computing_cell_refinement     'SAINT (Bruker, 2002)'
_computing_data_reduction     'SAINT (Bruker, 2002)'
_computing_structure_solution     'SHELXS97 (Sheldrick, 2008)'
_computing_structure_refinement     'SHELXL97 (Sheldrick, 2008)'
_computing_molecular_graphics     'XP in SHELXTL (Sheldrick, 2008)'
_computing_publication_material     'SHELXTL (Sheldrick, 2008)'
loop_
    _atom_site_type_symbol
    _atom_site_label
    _atom_site_fract_x
    _atom_site_fract_y
    _atom_site_fract_z
    _atom_site_U_iso_or_equiv
    _atom_site_adp_type
    _atom_site_calc_flag
    _atom_site_refinement_flags
    _atom_site_occupancy
    _atom_site_symmetry_multiplicity
    _atom_site_disorder_assembly
    _atom_site_disorder_group
    Ni Ni1 0.32031(7) -0.26730(4) 0.18242(4) 0.01465(17) Uani d . 1 1 . .
    O O1 0.7267(4) -0.0698(3) 0.1164(3) 0.0285(7) Uani d . 1 1 . .
    H H1 0.740(10) -0.063(6) 0.046(6) 0.08(2) Uiso d . 1 1 . .
    O O2 0.5375(4) -0.1450(3) 0.1996(2) 0.0234(7) Uani d . 1 1 . .
    O O3 0.7296(4) -0.0603(3) -0.0768(2) 0.0275(7) Uani d . 1 1 . .
    O O4 0.5464(4) -0.1211(2) -0.2426(2) 0.0210(6) Uani d . 1 1 . .
    O O1W 0.1140(5) -0.1417(3) 0.1203(3) 0.0243(7) Uani d . 1 1 . .
    H H1A 0.163(12) -0.087(8) 0.106(7) 0.11(3) Uiso d . 1 1 . .
    H H1B 0.041(8) -0.120(5) 0.142(4) 0.030(16) Uiso d . 1 1 . .
    N N1 0.3422(5) -0.2756(3) 0.0217(3) 0.0158(7) Uani d . 1 1 . .
    N N2 0.3437(5) -0.2632(3) -0.1527(2) 0.0141(6) Uani d . 1 1 . .
    N N3 -0.1352(5) -0.5920(3) -0.1621(3) 0.0168(7) Uani d . 1 1 . .
    C C1 0.5860(6) -0.1354(3) 0.1176(3) 0.0178(8) Uani d . 1 1 . .
    C C2 0.4806(5) -0.1986(3) 0.0175(3) 0.0142(8) Uani d . 1 1 . .
    C C3 0.4813(5) -0.1914(3) -0.0886(3) 0.0148(8) Uani d . 1 1 . .
    C C4 0.5922(6) -0.1201(3) -0.1406(3) 0.0172(8) Uani d . 1 1 . .
    C C5 0.2647(5) -0.3130(3) -0.0826(3) 0.0144(8) Uani d . 1 1 . .
    C C6 0.1198(5) -0.4054(3) -0.1148(3) 0.0151(8) Uani d . 1 1 . .
    C C7 -0.0568(6) -0.3944(3) -0.1030(3) 0.0161(8) Uani d . 1 1 . .
    H H7 -0.090(7) -0.323(4) -0.074(4) 0.029(13) Uiso d . 1 1 . .
    C C8 -0.1783(6) -0.4892(4) -0.1272(3) 0.0175(8) Uani d . 1 1 . .
    H H8 -0.297(6) -0.478(4) -0.122(3) 0.014(10) Uiso d . 1 1 . .
    C C9 0.0311(6) -0.6007(4) -0.1785(4) 0.0231(9) Uani d . 1 1 . .
    H H9 0.047(6) -0.676(4) -0.206(4) 0.023(12) Uiso d . 1 1 . .
    C C10 0.1607(6) -0.5112(4) -0.1567(3) 0.0222(9) Uani d . 1 1 . .
    H H10 0.285(7) -0.522(4) -0.161(4) 0.030(13) Uiso d . 1 1 . .
loop_
    _atom_site_aniso_label
    _atom_site_aniso_U_11
    _atom_site_aniso_U_22
    _atom_site_aniso_U_33
    _atom_site_aniso_U_12
    _atom_site_aniso_U_13
    _atom_site_aniso_U_23
    Ni1 0.0168(3) 0.0167(3) 0.0120(3) -0.0020(2) 0.00689(19) -0.0009(2)
    O1 0.0247(17) 0.0394(19) 0.0202(16) -0.0164(14) 0.0058(13) -0.0018(14)
    O2 0.0272(16) 0.0310(16) 0.0141(14) -0.0091(13) 0.0097(12) -0.0055(12)
    O3 0.0250(16) 0.0351(18) 0.0218(15) -0.0181(14) 0.0068(13) 0.0018(14)
    O4 0.0247(16) 0.0259(15) 0.0155(14) -0.0076(12) 0.0107(12) 0.0026(12)
    O1W 0.0235(18) 0.0257(17) 0.0274(17) 0.0037(14) 0.0134(14) 0.0046(14)
    N1 0.0180(16) 0.0177(16) 0.0133(15) -0.0024(14) 0.0074(13) 0.0009(13)
    N2 0.0172(16) 0.0152(15) 0.0126(15) -0.0023(13) 0.0085(13) 0.0000(13)
    N3 0.0197(17) 0.0187(16) 0.0124(15) -0.0032(14) 0.0059(13) 0.0012(13)
    C1 0.018(2) 0.021(2) 0.0136(19) -0.0036(16) 0.0045(16) 0.0010(16)
    C2 0.0104(18) 0.0183(19) 0.0136(18) -0.0043(14) 0.0034(14) -0.0016(15)
    C3 0.0158(19) 0.0160(18) 0.0151(18) -0.0024(15) 0.0087(15) 0.0015(15)
    C4 0.0165(19) 0.020(2) 0.018(2) -0.0020(15) 0.0091(16) 0.0035(16)
    C5 0.016(2) 0.0146(18) 0.0146(18) -0.0030(15) 0.0078(15) -0.0009(15)
    C6 0.017(2) 0.0199(19) 0.0086(17) -0.0038(16) 0.0054(14) 0.0005(15)
    C7 0.017(2) 0.0147(19) 0.0164(19) 0.0026(15) 0.0059(15) 0.0001(16)
    C8 0.014(2) 0.023(2) 0.0166(19) 0.0025(16) 0.0065(15) 0.0073(16)
    C9 0.028(2) 0.019(2) 0.027(2) -0.0057(18) 0.0151(18) -0.0062(18)
    C10 0.022(2) 0.026(2) 0.024(2) -0.0044(17) 0.0150(18) -0.0045(18)
_geom_special_details
;
All e.s.d.'s (except the e.s.d. in the dihedral angle between two l.s. planes)
are estimated using the full covariance matrix. The cell e.s.d.'s are taken
into account individually in the estimation of e.s.d.'s in distances, angles
and torsion angles; correlations between e.s.d.'s in cell parameters are only
used when they are defined by crystal symmetry. An approximate (isotropic)
treatment of cell e.s.d.'s is used for estimating e.s.d.'s involving l.s.
planes.
;
loop_
    _geom_bond_atom_site_label_1
    _geom_bond_atom_site_label_2
    _geom_bond_site_symmetry_2
    _geom_bond_distance
    _geom_bond_publ_flag
    Ni1 O1W . 2.070(3) ?
    Ni1 N3 3_545 2.082(3) ?
    Ni1 O4 4_556 2.089(3) ?
    Ni1 O2 . 2.103(3) ?
    Ni1 N2 4_556 2.105(3) ?
    Ni1 N1 . 2.134(3) ?
    O1 C1 . 1.299(5) ?
    O1 H1 . 0.94(7) ?
    O2 C1 . 1.230(5) ?
    O3 C4 . 1.285(5) ?
    O4 C4 . 1.246(5) ?
    O4 Ni1 4 2.089(3) ?
    O1W H1A . 0.78(9) ?
    O1W H1B . 0.73(6) ?
    N1 C5 . 1.349(5) ?
    N1 C2 . 1.375(5) ?
    N2 C5 . 1.356(5) ?
    N2 C3 . 1.365(5) ?
    N2 Ni1 4 2.105(3) ?
    N3 C8 . 1.332(5) ?
    N3 C9 . 1.338(5) ?
    N3 Ni1 3_545 2.082(3) ?
    C1 C2 . 1.465(5) ?
    C2 C3 . 1.372(5) ?
    C3 C4 . 1.474(5) ?
    C5 C6 . 1.474(5) ?
    C6 C7 . 1.390(5) ?
    C6 C10 . 1.396(6) ?
    C7 C8 . 1.384(6) ?
    C7 H7 . 0.96(5) ?
    C8 H8 . 0.93(4) ?
    C9 C10 . 1.374(6) ?
    C9 H9 . 0.95(5) ?
    C10 H10 . 0.96(5) ?
loop_
    _geom_angle_atom_site_label_1
    _geom_angle_atom_site_label_2
    _geom_angle_atom_site_label_3
    _geom_angle_site_symmetry_1
    _geom_angle_site_symmetry_3
    _geom_angle
    _geom_angle_publ_flag
    O1W Ni1 N3 . 3_545 95.68(14) ?
    O1W Ni1 O4 . 4_556 173.34(13) ?
    N3 Ni1 O4 3_545 4_556 89.89(13) ?
    O1W Ni1 O2 . . 92.26(14) ?
    N3 Ni1 O2 3_545 . 170.92(13) ?
    O4 Ni1 O2 4_556 . 82.49(12) ?
    O1W Ni1 N2 . 4_556 94.71(13) ?
    N3 Ni1 N2 3_545 4_556 94.98(12) ?
    O4 Ni1 N2 4_556 4_556 81.13(11) ?
    O2 Ni1 N2 . 4_556 88.74(12) ?
    O1W Ni1 N1 . . 86.54(13) ?
    N3 Ni1 N1 3_545 . 95.94(12) ?
    O4 Ni1 N1 4_556 . 96.54(12) ?
    O2 Ni1 N1 . . 80.11(11) ?
    N2 Ni1 N1 4_556 . 168.83(12) ?
    C1 O1 H1 . . 114(4) ?
    C1 O2 Ni1 . . 113.9(3) ?
    C4 O4 Ni1 . 4 113.4(2) ?
    Ni1 O1W H1A . . 107(6) ?
    Ni1 O1W H1B . . 130(4) ?
    H1A O1W H1B . . 107(7) ?
    C5 N1 C2 . . 104.4(3) ?
    C5 N1 Ni1 . . 146.9(3) ?
    C2 N1 Ni1 . . 108.0(2) ?
    C5 N2 C3 . . 104.9(3) ?
    C5 N2 Ni1 . 4 146.2(3) ?
    C3 N2 Ni1 . 4 108.1(2) ?
    C8 N3 C9 . . 117.5(3) ?
    C8 N3 Ni1 . 3_545 119.6(3) ?
    C9 N3 Ni1 . 3_545 122.9(3) ?
    O2 C1 O1 . . 122.1(4) ?
    O2 C1 C2 . . 119.2(3) ?
    O1 C1 C2 . . 118.7(3) ?
    C3 C2 N1 . . 109.0(3) ?
    C3 C2 C1 . . 132.3(3) ?
    N1 C2 C1 . . 118.5(3) ?
    N2 C3 C2 . . 108.6(3) ?
    N2 C3 C4 . . 118.9(3) ?
    C2 C3 C4 . . 132.4(4) ?
    O4 C4 O3 . . 124.6(4) ?
    O4 C4 C3 . . 118.2(3) ?
    O3 C4 C3 . . 117.1(3) ?
    N1 C5 N2 . . 113.1(3) ?
    N1 C5 C6 . . 123.1(3) ?
    N2 C5 C6 . . 123.7(3) ?
    C7 C6 C10 . . 117.3(4) ?
    C7 C6 C5 . . 123.2(4) ?
    C10 C6 C5 . . 119.4(3) ?
    C8 C7 C6 . . 119.2(4) ?
    C8 C7 H7 . . 121(3) ?
    C6 C7 H7 . . 120(3) ?
    N3 C8 C7 . . 123.3(4) ?
    N3 C8 H8 . . 119(3) ?
    C7 C8 H8 . . 117(3) ?
    N3 C9 C10 . . 123.2(4) ?
    N3 C9 H9 . . 111(3) ?
    C10 C9 H9 . . 126(3) ?
    C9 C10 C6 . . 119.4(4) ?
    C9 C10 H10 . . 122(3) ?
    C6 C10 H10 . . 118(3) ?
loop_
    _geom_hbond_atom_site_label_D
    _geom_hbond_atom_site_label_H
    _geom_hbond_atom_site_label_A
    _geom_hbond_site_symmetry_A
    _geom_hbond_distance_DH
    _geom_hbond_distance_HA
    _geom_hbond_distance_DA
    _geom_hbond_angle_DHA
    O1 H1 O3 . 0.94(7) 1.57(7) 2.501(4) 171(7)
    O1W H1A O3 3_655 0.78(9) 1.95(9) 2.726(5) 174(9)
    O1W H1B O1 1_455 0.73(6) 2.35(6) 3.007(5) 150(5)
