# Supplementary material for: Poly[aqua­[μ3-4-carb­oxy-2-(pyridin-4-yl)-1H-imidazole-5-carboxyl­ato-κ5 N 1,O 5:N 3,O 4:N 2]nickel(II)]
Source: Acta Crystallogr Sect E Struct Rep Online. 2012 Jan 21;68(Pt 2):m187. doi: 10.1107/S1600536812001900 (PMC3274911; doi:10.1107/S1600536812001900)
Supplement: Supplementary file 2 [file e-68-0m187-Isup2.hkl]

# 
# h,k,l, Fc-squared, Fo-squared, sigma(Fo-squared) and status flag 
# 
data_I
_shelx_title ' sad in P2(1)/n                   P21/c' 
_shelx_refln_list_code          4 
_shelx_F_calc_maximum      167.91 
_exptl_crystal_F_000       623.84 
_reflns_d_resolution_high  0.7713 
 
loop_ 
 _symmetry_equiv_pos_as_xyz 
 'x, y, z' 
 '-x, y+1/2, -z+1/2' 
 '-x, -y, -z' 
 'x, -y-1/2, z-1/2' 
 
_cell_length_a     7.5117 
_cell_length_b    11.4000 
_cell_length_c    12.8960 
_cell_angle_alpha  90.000 
_cell_angle_beta  109.040 
_cell_angle_gamma  90.000 
 
_shelx_F_squared_multiplier     1.000 
 
loop_ 
 _refln_index_h 
 _refln_index_k 
 _refln_index_l 
 _refln_F_squared_calc 
 _refln_F_squared_meas 
 _refln_F_squared_sigma 
 _refln_observed_status 
   2   0   0     1700.90     1705.84     33.24 o 
   3   0   0     2123.05     1822.05     41.26 o 
   4   0   0      107.38      149.31     16.86 o 
   5   0   0     7120.14     6954.46    184.94 o 
   6   0   0     2028.39     1889.43     93.46 o 
   7   0   0      333.85      241.15     48.63 o 
   8   0   0      428.88      534.87    126.65 o 
   9   0   0      146.88      167.36     67.97 o 
   1   1   0    17444.50    17085.72    215.33 o 
   2   1   0     2520.79     2458.16     30.20 o 
   3   1   0      862.55      902.27     20.17 o 
   4   1   0     9382.62     8933.13    145.63 o 
   5   1   0     6686.20     6505.45    123.28 o 
   6   1   0     1066.08     1024.51     40.94 o 
   7   1   0     1328.78     1375.11     85.94 o 
   8   1   0     1083.52      989.54     72.22 o 
   9   1   0        6.64       12.12     26.19 o 
   0   2   0     9057.06     9461.66    133.45 o 
   1   2   0    16878.97    17934.92    242.25 o 
   2   2   0       36.42       16.29      5.26 o 
   3   2   0     9971.33     9916.88    151.23 o 
   4   2   0      263.41      262.66     29.73 o 
   5   2   0     3158.28     2953.16     64.76 o 
   6   2   0     2494.55     2309.13     73.26 o 
   7   2   0      498.31      421.93     38.63 o 
   8   2   0      451.76      445.36     48.29 o 
   9   2   0      910.77      927.41     82.63 o 
   1   3   0    28195.29    29583.12    442.83 o 
   2   3   0    26511.44    27026.54    466.30 o 
   3   3   0      713.44      856.85     32.01 o 
   4   3   0     5462.90     5324.22    114.63 o 
   5   3   0      107.58      137.85     17.57 o 
   6   3   0      221.90      248.43     26.28 o 
   7   3   0     2901.08     2630.19     93.94 o 
   8   3   0       78.82      125.15     30.84 o 
   9   3   0      113.12      133.90     52.88 o 
   0   4   0       27.37       27.90      5.05 o 
   1   4   0     1627.23     1743.91     25.03 o 
   2   4   0    15864.01    16426.21    271.17 o 
   3   4   0     8562.67     8518.17    137.04 o 
   4   4   0      153.42      240.71     27.52 o 
   5   4   0     1198.29     1168.28     41.06 o 
   6   4   0     5192.15     4775.26    115.88 o 
   7   4   0      228.72      233.67     30.18 o 
   8   4   0      862.68      941.13     83.04 o 
   1   5   0     2288.69     2171.37     37.52 o 
   2   5   0     9575.20     9484.25    130.35 o 
   3   5   0     1208.00     1311.07     29.80 o 
   4   5   0      779.70      821.72     35.59 o 
   5   5   0      865.13      857.35     45.39 o 
   6   5   0       33.36       57.07     21.13 o 
   7   5   0     1780.90     1673.93     72.01 o 
   8   5   0      383.53      413.69     47.03 o 
   0   6   0     6396.57     6060.20     83.17 o 
   1   6   0       35.13       17.59      6.31 o 
   2   6   0     2817.22     2825.01     40.19 o 
   3   6   0     7258.72     7144.81    127.39 o 
   4   6   0      164.82      214.97     19.83 o 
   5   6   0     1409.24     1366.72     47.74 o 
   6   6   0      536.91      577.09     44.78 o 
   7   6   0        2.40       -3.86     19.05 o 
   8   6   0      151.95      233.25     60.37 o 
   1   7   0     3645.17     3583.08     59.11 o 
   2   7   0      394.53      374.73     16.82 o 
   3   7   0      544.54      614.16     24.97 o 
   4   7   0     2116.96     2218.41     66.73 o 
   5   7   0     3489.69     3140.52     85.04 o 
   6   7   0      386.72      406.51     36.44 o 
   7   7   0      322.01      319.97     42.72 o 
   8   7   0       56.53      103.36     45.12 o 
   0   8   0     3909.94     3623.31    110.61 o 
   1   8   0      211.22      250.72     16.82 o 
   2   8   0        6.70       20.85     10.00 o 
   3   8   0      666.41      724.47     26.48 o 
   4   8   0     1666.87     1548.36     54.37 o 
   5   8   0        3.13        4.57     13.55 o 
   6   8   0      518.29      581.91     59.10 o 
   7   8   0        2.54       61.14     44.91 o 
   1   9   0      251.43      262.12     16.07 o 
   2   9   0      215.19      265.85     23.52 o 
   3   9   0      511.87      546.39     33.66 o 
   4   9   0     2819.33     2575.97     66.65 o 
   5   9   0      283.51      353.79     34.83 o 
   6   9   0       60.36       27.37     22.00 o 
   7   9   0       49.11      139.13     48.13 o 
   0  10   0        3.91       -2.32     12.84 o 
   1  10   0      610.45      624.17     31.22 o 
   2  10   0      695.31      731.71     34.69 o 
   3  10   0     1295.34     1243.63     49.56 o 
   4  10   0       67.26       81.89     21.08 o 
   5  10   0      157.12      196.03     31.05 o 
   6  10   0        4.96       47.60     33.00 o 
   1  11   0      227.01      275.53     21.13 o 
   2  11   0       22.36       31.99     13.83 o 
   3  11   0      160.88      196.07     25.17 o 
   4  11   0       93.61       88.44     24.26 o 
   5  11   0      155.03      121.78     26.89 o 
   6  11   0       40.48      111.38     29.84 o 
   0  12   0       40.52       65.01     31.88 o 
   1  12   0      332.17      329.21     28.02 o 
   2  12   0      501.46      521.96     36.55 o 
   3  12   0       42.78       38.51     22.11 o 
   4  12   0       39.59       54.73     24.59 o 
   5  12   0       31.27       18.61     23.70 o 
   1  13   0      128.88      150.84     28.44 o 
   2  13   0      228.88      182.79     26.60 o 
   3  13   0        4.29       19.93     19.45 o 
   4  13   0        0.34       13.21     23.90 o 
   0  14   0        0.04      -10.87     33.82 o 
   1  14   0       36.98       18.36     21.62 o 
   2  14   0       31.71       80.21     26.09 o 
  -9   1   1        8.17       35.57     33.75 o 
  -8   1   1       96.93      167.70     31.60 o 
  -7   1   1        5.67       12.80     19.25 o 
  -6   1   1      408.34      425.32     36.70 o 
  -5   1   1       15.48       21.54     11.15 o 
  -4   1   1      504.41      616.10     23.32 o 
  -3   1   1      592.14      636.78     16.88 o 
  -2   1   1       87.61       96.04      8.90 o 
  -1   1   1     5689.96     5718.14     55.60 o 
   1   1   1     4729.40     5227.10     48.88 o 
   2   1   1      222.36      248.90      9.31 o 
   3   1   1       87.98      102.23      9.03 o 
   4   1   1      830.79      945.97     31.76 o 
   5   1   1      158.32      206.56     18.85 o 
   6   1   1      317.86      327.53     30.74 o 
   7   1   1      176.09      190.57     27.64 o 
   8   1   1       18.79       77.77     58.35 o 
  -9   2   1       42.68      114.75     35.69 o 
  -8   2   1      330.65      417.78     47.14 o 
  -7   2   1      328.31      282.59     30.11 o 
  -6   2   1      927.14      952.14     46.22 o 
  -5   2   1       72.13      108.29     25.24 o 
  -4   2   1       18.20       34.80     13.51 o 
  -3   2   1     2029.74     2043.03     32.81 o 
  -2   2   1     3613.86     3757.05     51.41 o 
  -1   2   1     7570.50     8268.81     83.33 o 
   0   2   1       33.76       63.20      4.57 o 
   1   2   1     1847.91     2157.53     21.04 o 
   2   2   1     2144.22     2269.52     46.51 o 
   3   2   1       78.11      110.62     11.18 o 
   4   2   1        0.07       12.15      8.43 o 
   5   2   1       20.40       24.65     14.37 o 
   6   2   1       17.36       52.08     20.82 o 
   7   2   1      105.48      109.54     37.40 o 
   8   2   1       14.33       12.15     24.36 o 
  -9   3   1        6.10       23.27     29.75 o 
  -8   3   1       66.93      162.84     35.01 o 
  -7   3   1      343.34      355.60     33.94 o 
  -6   3   1      133.27      144.56     22.66 o 
  -5   3   1      371.30      353.83     21.73 o 
  -4   3   1      279.32      316.38     19.49 o 
  -3   3   1     3693.51     3865.90     58.12 o 
  -2   3   1     6786.45     6876.35     92.36 o 
  -1   3   1      969.25     1076.75     21.36 o 
   0   3   1      614.83      700.41     18.68 o 
   1   3   1      179.31      239.56      9.80 o 
   2   3   1      470.48      611.75     14.95 o 
   3   3   1     4179.04     4454.22     91.68 o 
   4   3   1       17.33       40.70     10.11 o 
   5   3   1        4.82       21.63     12.15 o 
   6   3   1       15.04       -6.34     13.97 o 
   7   3   1      215.84      316.14     57.24 o 
   8   3   1        1.83       11.55     28.65 o 
  -9   4   1      198.73      263.87     52.74 o 
  -8   4   1      166.78      215.34     35.92 o 
  -7   4   1      329.60      460.49     57.61 o 
  -6   4   1       20.37       30.15     21.15 o 
  -5   4   1        1.29       -5.91     12.28 o 
  -4   4   1      253.97      276.41     20.12 o 
  -3   4   1      888.69      858.97     30.11 o 
  -2   4   1        4.62       62.99     12.70 o 
  -1   4   1       60.98       49.65      4.90 o 
   0   4   1       27.16       15.39      3.72 o 
   1   4   1      351.63      390.15      9.49 o 
   2   4   1     2130.40     2186.84     33.67 o 
   3   4   1     1022.34      972.13     27.95 o 
   4   4   1      135.07      132.05     20.66 o 
   5   4   1     1055.29     1078.30     40.46 o 
   6   4   1     1154.14     1171.02     65.87 o 
   7   4   1       18.84        0.22     18.87 o 
   8   4   1      144.85      181.24     37.72 o 
  -8   5   1      390.16      366.26     43.59 o 
  -7   5   1      967.22      882.07     55.62 o 
  -6   5   1       68.27      124.44     29.80 o 
  -5   5   1        5.19        1.37     12.44 o 
  -4   5   1       44.18       46.58     18.71 o 
  -3   5   1     1979.83     2084.99     39.67 o 
  -2   5   1    10301.73    10930.31    150.66 o 
  -1   5   1       35.60       24.91      4.35 o 
   0   5   1     1299.01     1253.37     15.15 o 
   1   5   1     1993.63     1852.08     26.62 o 
   2   5   1      707.53      906.43     34.92 o 
   3   5   1      591.52      643.39     21.97 o 
   4   5   1      538.97      598.01     29.59 o 
   5   5   1      170.25      247.51     35.64 o 
   6   5   1       50.33       78.32     22.67 o 
   7   5   1      138.49      198.88     31.75 o 
   8   5   1        1.36       71.77     34.81 o 
  -8   6   1      109.94      110.73     33.27 o 
  -7   6   1       68.40      109.53     28.41 o 
  -6   6   1      442.47      489.07     36.71 o 
  -5   6   1      400.98      434.09     30.06 o 
  -4   6   1     3652.62     3659.63     86.21 o 
  -3   6   1     2225.26     2169.36     40.47 o 
  -2   6   1       60.68       38.91      8.04 o 
  -1   6   1     2057.18     1960.96     27.94 o 
   0   6   1     1584.82     1479.51     18.70 o 
   1   6   1     1063.26     1079.42     20.74 o 
   2   6   1      848.99      921.62     23.44 o 
   3   6   1        3.33       12.67      9.91 o 
   4   6   1     1503.92     1582.91     57.78 o 
   5   6   1     1344.70     1396.08     53.58 o 
   6   6   1      320.03      328.07     31.96 o 
   7   6   1        0.59       33.30     23.85 o 
   8   6   1      114.60      169.12     47.62 o 
  -8   7   1      101.57      100.66     34.19 o 
  -7   7   1      206.61      221.83     37.82 o 
  -6   7   1      144.42      168.61     27.31 o 
  -5   7   1      803.51      890.13     48.33 o 
  -4   7   1        8.70        3.40     10.92 o 
  -3   7   1      584.81      665.83     25.75 o 
  -2   7   1      157.57      159.85     11.02 o 
  -1   7   1     1388.76     1395.55     26.31 o 
   0   7   1      688.68      692.45     12.66 o 
   1   7   1     2210.01     2064.58     39.26 o 
   2   7   1      315.02      358.90     16.11 o 
   3   7   1      882.17      982.77     31.96 o 
   4   7   1     4181.97     4079.00     95.36 o 
   5   7   1      250.68      332.31     49.20 o 
   6   7   1      434.36      559.76     64.05 o 
   7   7   1      162.70      153.51     33.45 o 
  -7   8   1       20.88       43.79     44.82 o 
  -6   8   1     1042.71     1119.23     58.48 o 
  -5   8   1       74.73       68.02     31.15 o 
  -4   8   1      442.39      540.27     27.19 o 
  -3   8   1      686.52      699.80     23.47 o 
  -2   8   1       10.27       22.24     10.20 o 
  -1   8   1     3668.27     3661.16     63.21 o 
   0   8   1     3463.10     3334.71     41.97 o 
   1   8   1      309.76      379.37     23.23 o 
   2   8   1      188.79      191.17     32.09 o 
   3   8   1      362.45      408.47     26.17 o 
   4   8   1       69.29       95.77     15.37 o 
   5   8   1     2079.75     1803.71    108.21 o 
   6   8   1      156.57      188.59     32.81 o 
   7   8   1       57.93       92.05     38.00 o 
  -7   9   1      200.63      247.13     36.58 o 
  -6   9   1      112.91      160.21     31.69 o 
  -5   9   1     1441.06     1536.30     59.72 o 
  -4   9   1      885.62      965.26     36.38 o 
  -3   9   1       17.15       14.10     12.19 o 
  -2   9   1     1443.11     1413.19     42.49 o 
  -1   9   1     1024.10     1007.73     28.25 o 
   0   9   1     2586.07     2471.28     48.26 o 
   1   9   1      799.07      772.21     24.35 o 
   2   9   1       22.35       14.75     14.92 o 
   3   9   1     1713.15     1709.09     50.05 o 
   4   9   1     1743.50     1704.27     50.44 o 
   5   9   1        3.09       14.02     15.17 o 
   6   9   1      448.30      449.08     81.29 o 
   7   9   1      256.36      273.90     48.70 o 
  -6  10   1      148.80      232.82     32.58 o 
  -5  10   1       30.69       34.43     21.03 o 
  -4  10   1      162.88      142.63     24.18 o 
  -3  10   1      414.96      514.10     33.35 o 
  -2  10   1      133.62      157.37     18.22 o 
  -1  10   1      880.95      841.66     43.53 o 
   0  10   1     1403.66     1357.09     38.47 o 
   1  10   1      230.37      214.80     16.82 o 
   2  10   1     3186.04     2976.42     74.81 o 
   3  10   1     1725.43     1585.61     52.38 o 
   4  10   1       68.24       74.34     24.31 o 
   5  10   1      933.09      882.81     95.40 o 
   6  10   1      183.70      249.16     50.55 o 
  -6  11   1      117.87      121.47     36.36 o 
  -5  11   1      308.22      274.52     32.84 o 
  -4  11   1      880.01      741.45     80.63 o 
  -3  11   1      123.53      131.36     22.03 o 
  -2  11   1     1186.41     1189.60     43.99 o 
  -1  11   1        7.91        8.44     10.66 o 
   0  11   1        5.60       14.40     13.93 o 
   1  11   1     2220.84     2225.45     52.01 o 
   2  11   1      440.00      440.21     38.27 o 
   3  11   1      866.99      842.86     42.34 o 
   4  11   1      505.17      458.90     43.74 o 
   5  11   1        0.53        8.36     23.04 o 
  -5  12   1      221.81      273.06     39.08 o 
  -4  12   1      249.08      232.25     38.32 o 
  -3  12   1      975.35     1078.12     57.85 o 
  -2  12   1       53.71       48.88     16.88 o 
  -1  12   1      765.10      863.36     49.28 o 
   0  12   1      208.58      237.49     23.90 o 
   1  12   1      285.87      323.11     30.48 o 
   2  12   1     2509.09     2368.83     66.67 o 
   3  12   1      869.75      780.70     79.58 o 
   4  12   1      100.82       55.15     24.27 o 
   5  12   1      322.01      277.73     39.50 o 
  -4  13   1       46.18       66.38     57.24 o 
  -3  13   1        1.13       19.17     19.86 o 
  -2  13   1      725.47      811.14     40.50 o 
  -1  13   1       92.11      123.37     31.69 o 
   0  13   1      402.50      443.23     38.10 o 
   1  13   1     2181.17     2011.85     79.45 o 
   2  13   1      550.04      491.57     32.53 o 
   3  13   1      124.34       85.24     23.38 o 
   4  13   1      480.46      424.27     60.27 o 
  -3  14   1      334.99      311.12     39.33 o 
  -2  14   1       83.72      118.57     31.51 o 
  -1  14   1       90.75       89.83     31.59 o 
   0  14   1      356.10      493.38     44.37 o 
   1  14   1       67.93       53.58     23.78 o 
   2  14   1      668.05      526.03     49.72 o 
  -9   0   2     2117.57     1859.81    158.09 o 
  -8   0   2      535.05      506.84     76.26 o 
  -7   0   2      128.09      141.06     41.95 o 
  -6   0   2     1747.15     1503.47     69.30 o 
  -5   0   2      739.03      833.34     51.94 o 
  -4   0   2     5684.65     5831.07    144.66 o 
  -3   0   2      400.64      333.87     23.67 o 
  -2   0   2       22.14       24.83      7.94 o 
  -1   0   2     7248.45     7017.44    100.30 o 
   0   0   2     5131.20     4737.89     62.17 o 
   1   0   2     1231.03     1226.87     23.78 o 
   2   0   2      121.15      208.97     13.00 o 
   3   0   2      856.67      723.19     23.77 o 
   4   0   2      978.19      763.77     32.83 o 
   5   0   2     2403.77     2269.08     77.36 o 
   6   0   2      302.95      273.66     36.18 o 
   7   0   2     1104.99     1175.89     78.68 o 
   8   0   2      976.71      902.24     87.03 o 
  -9   1   2        2.02       30.31     29.62 o 
  -8   1   2      408.25      459.37     43.21 o 
  -7   1   2      559.85      638.83     75.06 o 
  -6   1   2      884.82      805.17     36.03 o 
  -5   1   2     6198.11     5753.15    114.05 o 
  -4   1   2     1892.41     1712.42     35.12 o 
  -3   1   2        6.03       18.33      6.71 o 
  -2   1   2     1532.88     1290.83     18.30 o 
  -1   1   2      857.87      835.96     15.06 o 
   0   1   2     5304.98     4975.75     47.82 o 
   1   1   2     1779.22     1625.20     33.62 o 
   2   1   2      204.92      290.06      8.13 o 
   3   1   2     5184.50     5069.48     77.08 o 
   4   1   2     5257.35     5173.26     87.52 o 
   5   1   2       30.77       37.65     13.86 o 
   6   1   2      886.65      898.81     40.39 o 
   7   1   2        3.47       26.96     21.51 o 
   8   1   2      535.25      564.82     50.25 o 
  -9   2   2      805.93      776.03     68.57 o 
  -8   2   2      334.53      371.37     42.81 o 
  -7   2   2      289.27      274.19     29.72 o 
  -6   2   2     1253.18     1120.21     42.74 o 
  -5   2   2       10.80       48.62     14.71 o 
  -4   2   2     3737.09     3639.51     62.98 o 
  -3   2   2     5271.53     4990.42     71.43 o 
  -2   2   2      485.69      642.39     21.38 o 
  -1   2   2     2608.72     2243.50     19.80 o 
   0   2   2      788.68      679.83     21.86 o 
   1   2   2      600.83      522.65     13.42 o 
   2   2   2     5634.58     5381.23     65.57 o 
   3   2   2     2072.73     2230.81     48.32 o 
   4   2   2     1705.27     1612.72     42.14 o 
   5   2   2     2268.95     2148.61     53.36 o 
   6   2   2       26.56       33.94     17.81 o 
   7   2   2      700.12      725.69     50.19 o 
   8   2   2      649.95      576.98    103.83 o 
  -9   3   2        9.61        3.67     34.81 o 
  -8   3   2     1320.46     1406.30     94.13 o 
  -7   3   2      766.15      777.15     52.12 o 
  -6   3   2       26.33       34.00     17.41 o 
  -5   3   2     1492.49     1390.67     46.37 o 
  -4   3   2      200.99      186.49     13.85 o 
  -3   3   2     4226.66     4369.04     68.42 o 
  -2   3   2     5768.81     5419.31     65.07 o 
  -1   3   2       19.76       16.25      3.63 o 
   0   3   2      442.57      379.38      9.15 o 
   1   3   2     2429.53     2003.18     19.95 o 
   2   3   2      129.62      179.05      9.89 o 
   3   3   2     1737.02     1576.67     29.09 o 
   4   3   2     1047.71     1012.62     41.49 o 
   5   3   2      137.87      192.73     38.16 o 
   6   3   2      751.96      819.64     67.47 o 
   7   3   2      813.89      828.07     49.77 o 
   8   3   2      281.53      375.94     47.51 o 
  -9   4   2      426.38      403.71     52.23 o 
  -8   4   2       88.00      108.48     32.78 o 
  -7   4   2     1045.16     1101.72     64.14 o 
  -6   4   2     1164.88     1086.76     44.58 o 
  -5   4   2      230.10      248.63     20.38 o 
  -4   4   2     2279.06     2124.27     45.48 o 
  -3   4   2     7364.95     7102.64    129.96 o 
  -2   4   2       24.67       67.06     13.48 o 
  -1   4   2      214.87      136.73      4.24 o 
   0   4   2        7.28       19.77      4.21 o 
   1   4   2     2546.07     2631.95     34.81 o 
   2   4   2    13067.65    12770.81    188.39 o 
   3   4   2      356.08      393.31     23.17 o 
   4   4   2      102.78      103.01     14.19 o 
   5   4   2      602.11      664.75     32.08 o 
   6   4   2       13.60       33.08     21.16 o 
   7   4   2      714.65      763.75     53.45 o 
   8   4   2      347.27      337.78     44.50 o 
  -8   5   2      655.60      681.59     59.38 o 
  -7   5   2      707.95      729.95     64.53 o 
  -6   5   2        7.15      -11.64     15.45 o 
  -5   5   2      337.65      334.99     25.20 o 
  -4   5   2      820.08      798.31     29.47 o 
  -3   5   2     1885.15     1889.39     41.32 o 
  -2   5   2     7140.67     7044.62     99.89 o 
  -1   5   2     1538.30     1565.49     18.70 o 
   0   5   2      423.65      373.67     12.16 o 
   1   5   2     5286.62     5205.65     67.34 o 
   2   5   2        8.07       37.67      6.48 o 
   3   5   2     2137.81     2093.46     40.46 o 
   4   5   2      177.88      244.01     39.49 o 
   5   5   2      462.61      422.31     32.27 o 
   6   5   2     1935.60     1832.05     71.28 o 
   7   5   2      287.87      345.98     46.58 o 
   8   5   2       94.72      107.18     38.03 o 
  -8   6   2      100.44      146.15     37.76 o 
  -7   6   2      388.21      430.09     47.84 o 
  -6   6   2     1419.73     1478.00     62.45 o 
  -5   6   2      313.84      363.04     28.12 o 
  -4   6   2      512.91      547.27     23.20 o 
  -3   6   2     1238.19     1144.73     41.65 o 
  -2   6   2      477.98      557.85     14.22 o 
  -1   6   2     2059.06     1932.19     31.51 o 
   0   6   2     1239.47     1203.99     16.78 o 
   1   6   2      510.96      510.76     13.46 o 
   2   6   2     2185.48     1972.50     44.58 o 
   3   6   2      449.89      518.85     23.37 o 
   4   6   2      220.30      275.63     22.12 o 
   5   6   2      540.27      615.55     45.69 o 
   6   6   2       21.80       43.05     20.53 o 
   7   6   2      354.23      507.35     57.36 o 
  -8   7   2      152.25      245.45     50.32 o 
  -7   7   2      462.02      510.96     45.84 o 
  -6   7   2      102.69       90.49     25.97 o 
  -5   7   2     1423.81     1429.73     46.30 o 
  -4   7   2     1367.24     1380.78     41.28 o 
  -3   7   2      110.31      180.99     21.90 o 
  -2   7   2     1831.66     1758.61     33.11 o 
  -1   7   2      260.70      251.65     25.11 o 
   0   7   2     1518.59     1448.30     22.46 o 
   1   7   2     1648.84     1649.48     33.95 o 
   2   7   2      167.52      207.68     15.23 o 
   3   7   2      809.17      835.26     27.15 o 
   4   7   2       64.87       67.39     16.99 o 
   5   7   2       67.36       80.96     32.82 o 
   6   7   2      759.50      742.64     64.82 o 
   7   7   2       14.25        1.49     22.38 o 
  -8   8   2       39.49       88.09     40.64 o 
  -7   8   2       40.78       76.36     33.38 o 
  -6   8   2      656.38      765.96     62.08 o 
  -5   8   2      436.35      499.17     31.36 o 
  -4   8   2       84.92       96.81     17.37 o 
  -3   8   2      209.85      209.20     15.73 o 
  -2   8   2       41.03       52.33     13.88 o 
  -1   8   2     4600.54     4354.64     75.14 o 
   0   8   2     3761.35     3604.41     53.58 o 
   1   8   2        1.16        7.65      7.19 o 
   2   8   2      271.13      322.49     17.99 o 
   3   8   2        1.87       17.40     10.57 o 
   4   8   2     1078.27     1201.18     44.42 o 
   5   8   2      526.81      554.95     41.57 o 
   6   8   2        2.67       14.77     22.27 o 
   7   8   2      153.65      142.20     51.09 o 
  -7   9   2      184.90      301.64     59.78 o 
  -6   9   2        3.90       77.46     28.26 o 
  -5   9   2      876.44      968.57     50.90 o 
  -4   9   2      432.01      432.36     25.33 o 
  -3   9   2       47.68       74.29     14.19 o 
  -2   9   2      304.33      369.24     22.40 o 
  -1   9   2        7.80       12.45      9.40 o 
   0   9   2     1292.05     1386.66     54.66 o 
   1   9   2      616.69      590.52     19.80 o 
   2   9   2      150.54      171.12     19.51 o 
   3   9   2      152.03      185.71     22.12 o 
   4   9   2      423.45      521.77     40.48 o 
   5   9   2      200.91      180.77     28.27 o 
   6   9   2       21.94       15.38     21.58 o 
  -7  10   2       43.24      121.03     42.08 o 
  -6  10   2      544.99      518.04     49.89 o 
  -5  10   2      106.53      140.65     23.97 o 
  -4  10   2      183.32      209.05     22.76 o 
  -3  10   2      262.95      313.03     44.39 o 
  -2  10   2        0.75       23.71     17.27 o 
  -1  10   2     1265.31     1245.22     31.37 o 
   0  10   2      345.33      373.32     30.50 o 
   1  10   2       32.59       27.54     10.38 o 
   2  10   2        2.79       33.28     13.02 o 
   3  10   2       30.82       35.84     23.16 o 
   4  10   2      466.64      551.33     64.12 o 
   5  10   2      259.68      299.06     29.35 o 
   6  10   2       23.29       -4.97     19.07 o 
  -6  11   2       95.66      142.80     30.72 o 
  -5  11   2       56.72       44.94     21.58 o 
  -4  11   2       28.45       36.49     20.01 o 
  -3  11   2        6.07       20.59     17.08 o 
  -2  11   2      202.78      235.55     34.64 o 
  -1  11   2      105.79      108.06     14.52 o 
   0  11   2      522.07      595.97     36.26 o 
   1  11   2      506.88      453.18     29.83 o 
   2  11   2       83.24      118.67     33.84 o 
   3  11   2       37.90       37.40     18.41 o 
   4  11   2       19.71       -1.71     20.97 o 
   5  11   2       86.17       84.11     31.75 o 
  -5  12   2       30.19       80.02     72.81 o 
  -4  12   2        2.89        9.46     21.00 o 
  -3  12   2      119.89      100.41     25.89 o 
  -2  12   2       20.08       31.32     15.20 o 
  -1  12   2        0.90       27.54     21.43 o 
   0  12   2      109.30      153.82     24.76 o 
   1  12   2        0.26       23.49     17.35 o 
   2  12   2       35.25       62.43     18.00 o 
   3  12   2        1.78        8.80     15.69 o 
   4  12   2        1.46        6.38     19.64 o 
  -4  13   2       22.79       35.97     34.60 o 
  -3  13   2       83.86       80.01     21.50 o 
  -2  13   2       97.73       83.73     21.06 o 
  -1  13   2       26.03       40.13     21.61 o 
   0  13   2       65.64       98.62     23.57 o 
   1  13   2        4.17       23.27     17.34 o 
   2  13   2        0.42        8.49     19.89 o 
   3  13   2        0.41       43.44     27.71 o 
  -3  14   2        0.89      -20.79     26.71 o 
  -2  14   2       15.39       32.81     25.78 o 
  -1  14   2        4.73       38.31     35.64 o 
   0  14   2        7.06       51.35     36.73 o 
   1  14   2        5.30       54.81     26.63 o 
   2  14   2       37.03       49.26     30.61 o 
  -9   1   3        0.04       61.05     33.11 o 
  -8   1   3       19.33       50.32     27.16 o 
  -7   1   3      237.53      233.97     28.29 o 
  -6   1   3      239.39      269.29     27.06 o 
  -5   1   3      238.94      307.07     22.62 o 
  -4   1   3        0.53       22.92      8.68 o 
  -3   1   3      542.38      673.00     17.28 o 
  -2   1   3       34.56       35.33      5.49 o 
  -1   1   3     5659.87     6060.76     49.27 o 
   0   1   3     1497.62     1706.98     28.18 o 
   1   1   3     2465.49     2762.09     27.88 o 
   2   1   3      675.68      745.46     13.19 o 
   3   1   3        0.21       21.62      6.82 o 
   4   1   3      319.82      364.86     17.40 o 
   5   1   3       48.32       59.13     14.15 o 
   6   1   3      944.60     1000.59     43.76 o 
   7   1   3      179.51      182.61     30.74 o 
   8   1   3        0.26       46.88     30.03 o 
  -9   2   3       45.93       86.27     35.70 o 
  -8   2   3        0.42       14.53     26.58 o 
  -7   2   3       32.76       46.59     25.76 o 
  -6   2   3      163.43      179.38     21.37 o 
  -5   2   3      102.88      114.83     16.47 o 
  -4   2   3       74.89      120.83     17.99 o 
  -3   2   3      155.93      163.70     16.00 o 
  -2   2   3     3191.42     3286.45     39.04 o 
  -1   2   3       36.46       57.34      4.36 o 
   0   2   3     6547.21     6717.78     84.84 o 
   1   2   3     4699.04     4954.36     51.47 o 
   2   2   3     1108.14     1081.02     18.59 o 
   3   2   3      164.04      265.39     20.30 o 
   4   2   3      655.37      694.11     23.49 o 
   5   2   3      137.15      176.76     36.27 o 
   6   2   3      929.29      941.08     43.41 o 
   7   2   3       63.01      109.02     29.41 o 
   8   2   3       17.84       21.20     25.52 o 
  -9   3   3       29.64       24.93     30.18 o 
  -8   3   3       14.41       32.65     23.42 o 
  -7   3   3      225.86      221.26     30.84 o 
  -6   3   3       43.57       90.43     18.75 o 
  -5   3   3     1319.61     1215.48     37.54 o 
  -4   3   3      602.60      691.69     25.25 o 
  -3   3   3     1027.20      934.52     54.06 o 
  -2   3   3       57.07      103.67      9.91 o 
  -1   3   3      694.73      748.14     18.84 o 
   0   3   3      798.65      860.78     12.25 o 
   1   3   3      594.32      575.18     20.20 o 
   2   3   3      565.92      575.99     28.45 o 
   3   3   3     2378.79     2440.56     42.51 o 
   4   3   3       16.18       30.23     10.38 o 
   5   3   3      102.60      141.32     17.75 o 
   6   3   3      283.27      291.33     55.40 o 
   7   3   3       19.70       26.44     21.22 o 
   8   3   3        2.96       47.66     45.41 o 
  -9   4   3       36.42       36.08     32.03 o 
  -8   4   3       79.90      100.12     36.76 o 
  -7   4   3      494.23      564.85     55.02 o 
  -6   4   3       60.02       53.94     19.47 o 
  -5   4   3       11.91       -1.61     11.52 o 
  -4   4   3      262.14      254.61     16.60 o 
  -3   4   3      535.14      546.82     18.50 o 
  -2   4   3       23.84       32.69      6.49 o 
  -1   4   3      155.00      145.52      5.76 o 
   0   4   3        8.73       11.56      3.24 o 
   1   4   3      340.66      352.23     17.64 o 
   2   4   3     3877.65     4122.52     59.24 o 
   3   4   3      218.11      289.20     20.37 o 
   4   4   3      147.29      203.40     20.61 o 
   5   4   3        3.24        8.31     12.63 o 
   6   4   3       43.20       19.31     24.00 o 
   7   4   3      853.12      850.20     70.86 o 
   8   4   3       39.33       59.46     32.62 o 
  -9   5   3        0.62       36.73     33.73 o 
  -8   5   3      200.58      266.31     39.69 o 
  -7   5   3       78.10       86.43     24.80 o 
  -6   5   3      359.45      368.52     35.04 o 
  -5   5   3       20.97       36.50     15.00 o 
  -4   5   3      306.81      337.41     21.54 o 
  -3   5   3       43.95       33.68      8.38 o 
  -2   5   3     2536.74     2500.58     37.88 o 
  -1   5   3     1535.18     1789.98     24.87 o 
   0   5   3     2814.64     2635.01     32.46 o 
   1   5   3     3748.17     3774.25     59.80 o 
   2   5   3       26.08       35.17      6.18 o 
   3   5   3      254.23      261.00     28.01 o 
   4   5   3      130.38      118.17     15.19 o 
   5   5   3      664.16      763.76     38.78 o 
   6   5   3      346.46      381.83     33.69 o 
   7   5   3       45.17       44.39     26.94 o 
  -8   6   3       81.25       92.56     48.25 o 
  -7   6   3      544.20      543.00     43.07 o 
  -6   6   3      346.94      303.97     31.84 o 
  -5   6   3      185.78      194.92     28.43 o 
  -4   6   3     2347.55     2378.33     53.35 o 
  -3   6   3     1125.19     1116.59     27.52 o 
  -2   6   3      239.96      292.49     19.89 o 
  -1   6   3      797.16      687.41     32.49 o 
   0   6   3      390.43      427.07     12.70 o 
   1   6   3      341.11      334.37     22.96 o 
   2   6   3     1483.08     1558.48     31.79 o 
   3   6   3        0.83       -0.42      7.89 o 
   4   6   3     1997.97     1918.09     49.28 o 
   5   6   3       88.10      135.92     24.44 o 
   6   6   3        1.52       52.76     27.51 o 
   7   6   3      348.49      287.35     47.77 o 
  -8   7   3       22.63       63.01     30.81 o 
  -7   7   3       60.36       18.99     38.80 o 
  -6   7   3      233.03      233.75     26.35 o 
  -5   7   3      947.32     1014.32     47.40 o 
  -4   7   3      112.48      134.57     17.03 o 
  -3   7   3      237.89      283.90     17.89 o 
  -2   7   3      100.34       97.86     10.46 o 
  -1   7   3      200.02      224.52     11.04 o 
   0   7   3     4029.22     4015.74     54.59 o 
   1   7   3     1801.80     1808.65     45.78 o 
   2   7   3      350.91      427.89     22.66 o 
   3   7   3      820.77      849.98     30.34 o 
   4   7   3      105.21      120.74     24.32 o 
   5   7   3      550.18      598.52     65.03 o 
   6   7   3      169.21      169.20     32.06 o 
   7   7   3        3.47       -4.13     23.01 o 
  -8   8   3        0.62       52.15     31.89 o 
  -7   8   3      194.21      210.92     32.71 o 
  -6   8   3      887.38      870.72     57.39 o 
  -5   8   3      411.82      394.01     30.54 o 
  -4   8   3      369.50      353.00     27.90 o 
  -3   8   3      385.02      441.34     27.12 o 
  -2   8   3      101.98      108.81     10.35 o 
  -1   8   3     3069.08     3016.80     63.38 o 
   0   8   3      432.66      446.84     15.81 o 
   1   8   3     2077.98     1883.52     45.94 o 
   2   8   3       97.21      104.42     12.39 o 
   3   8   3        3.09        0.60      9.09 o 
   4   8   3      772.25      893.53     35.51 o 
   5   8   3     1569.45     1454.46     65.89 o 
   6   8   3      212.33      196.43     36.54 o 
  -7   9   3        3.77       43.75     30.36 o 
  -6   9   3      770.39      825.95     51.32 o 
  -5   9   3     2046.54     1773.12     61.53 o 
  -4   9   3        5.75        3.19     11.86 o 
  -3   9   3      504.33      633.51     42.84 o 
  -2   9   3     1000.37      974.49     32.67 o 
  -1   9   3        0.21        7.07     10.75 o 
   0   9   3     3251.46     3168.20     69.80 o 
   1   9   3        4.04        2.19      7.16 o 
   2   9   3      205.19      216.06     20.63 o 
   3   9   3      722.68      767.20     36.96 o 
   4   9   3      178.63      165.94     20.17 o 
   5   9   3       65.68       54.84     23.38 o 
   6   9   3      772.42      774.95     57.58 o 
  -7  10   3      343.38      369.34     68.26 o 
  -6  10   3      196.23      269.38     36.47 o 
  -5  10   3       25.24       12.37     15.73 o 
  -4  10   3      816.31      808.59     40.45 o 
  -3  10   3        8.84       -5.93     16.01 o 
  -2  10   3     2490.99     2302.56    130.91 o 
  -1  10   3     1147.15     1130.17     32.45 o 
   0  10   3      364.77      397.27     26.95 o 
   1  10   3      194.94      242.85     19.38 o 
   2  10   3     1285.36     1221.32     56.01 o 
   3  10   3        3.52        6.75     14.32 o 
   4  10   3      431.73      466.99     38.93 o 
   5  10   3      131.74      165.15     36.27 o 
   6  10   3        0.86       53.19     67.06 o 
  -6  11   3      232.96      284.36     36.40 o 
  -5  11   3      585.83      564.84     45.29 o 
  -4  11   3      226.83      223.20     31.55 o 
  -3  11   3     1838.68     1664.44     58.14 o 
  -2  11   3      912.45      904.16     60.62 o 
  -1  11   3      149.92      137.15     20.28 o 
   0  11   3       18.36       15.56     13.91 o 
   1  11   3      786.41      718.52     27.31 o 
   2  11   3      715.51      748.88     38.36 o 
   3  11   3     1513.93     1388.72     48.13 o 
   4  11   3       48.46       45.11     20.65 o 
   5  11   3      176.34      186.27     54.19 o 
  -5  12   3       31.94        8.41     20.32 o 
  -4  12   3     1269.10     1097.19     53.18 o 
  -3  12   3      190.33      209.30     29.40 o 
  -2  12   3      639.54      593.23     50.31 o 
  -1  12   3     1697.27     1492.48     77.57 o 
   0  12   3        0.75       11.38     14.56 o 
   1  12   3      386.41      438.52     28.74 o 
   2  12   3      678.71      698.32     36.80 o 
   3  12   3        6.20       34.77     19.61 o 
   4  12   3      212.14      143.16     58.83 o 
  -4  13   3       81.03       76.46     34.68 o 
  -3  13   3     1084.85     1001.95    105.80 o 
  -2  13   3      701.65      774.26     72.87 o 
  -1  13   3       43.22       39.25     24.26 o 
   0  13   3      753.55      755.57     57.47 o 
   1  13   3      217.18      176.91     24.53 o 
   2  13   3      346.34      337.91     39.84 o 
   3  13   3      164.26      238.90     57.37 o 
  -3  14   3      160.86      145.89     73.96 o 
  -2  14   3       86.33      125.65     30.92 o 
  -1  14   3      405.12      344.23     96.83 o 
   0  14   3       88.28      108.58     26.86 o 
   1  14   3      481.83      481.14     49.23 o 
  -9   0   4     1250.80     1135.71    104.01 o 
  -8   0   4       15.25       11.58     39.90 o 
  -7   0   4     1940.67     1723.89    186.38 o 
  -6   0   4     2089.19     1910.82    112.82 o 
  -5   0   4     3256.62     3072.23     93.09 o 
  -4   0   4      164.28       99.89     21.50 o 
  -3   0   4      614.60      651.73     29.85 o 
  -2   0   4    13274.24    13472.48    221.28 o 
  -1   0   4    16296.58    16446.87    231.37 o 
   0   0   4    21159.59    22072.77    480.29 o 
   1   0   4       22.59      144.27     17.80 o 
   2   0   4        7.65       20.95      8.84 o 
   3   0   4      786.44      740.65     27.14 o 
   4   0   4     4407.19     3987.53    117.72 o 
   5   0   4      634.18      569.84     46.78 o 
   6   0   4      228.14      366.87     66.19 o 
   7   0   4        8.33        1.15     66.06 o 
   8   0   4       42.66       -6.96     39.00 o 
  -9   1   4       55.06      106.73     42.50 o 
  -8   1   4      187.32      275.54     39.57 o 
  -7   1   4       50.52       55.86     22.96 o 
  -6   1   4     3920.16     3640.52     87.62 o 
  -5   1   4     2229.06     2065.30     55.42 o 
  -4   1   4      190.23      264.32     17.59 o 
  -3   1   4     1676.18     1307.88     24.94 o 
  -2   1   4     4119.76     3930.89     48.15 o 
  -1   1   4     1254.43     1198.97     10.68 o 
   0   1   4    16157.06    16376.76    180.32 o 
   1   1   4       26.43       21.56      3.79 o 
   2   1   4      221.12      225.18     10.76 o 
   3   1   4     2863.85     2525.48     44.21 o 
   4   1   4      183.55      268.03     28.67 o 
   5   1   4     2905.50     2811.23     73.83 o 
   6   1   4      112.47      199.81     26.59 o 
   7   1   4       97.58      134.58     49.83 o 
   8   1   4      793.95      808.44     94.79 o 
  -9   2   4       53.97       17.44     26.74 o 
  -8   2   4        3.34        5.56     21.54 o 
  -7   2   4      888.06      817.93     45.19 o 
  -6   2   4     1028.11     1089.56     49.91 o 
  -5   2   4      432.02      421.76     37.34 o 
  -4   2   4     3734.24     3493.08     62.88 o 
  -3   2   4      256.10      288.48     12.45 o 
  -2   2   4     1077.70      866.77     33.30 o 
  -1   2   4     4640.21     4560.47     37.95 o 
   0   2   4     2020.36     2384.64     31.62 o 
   1   2   4     8265.49     8162.83     94.13 o 
   2   2   4     3000.82     2893.75     39.03 o 
   3   2   4     2543.98     2643.52     43.85 o 
   4   2   4     2775.70     2463.34     60.30 o 
   5   2   4      117.07      147.32     19.54 o 
   6   2   4      256.63      322.64     29.61 o 
   7   2   4      901.87      930.45     83.26 o 
   8   2   4        1.07       52.03     38.10 o 
  -9   3   4      831.89      774.09     68.79 o 
  -8   3   4     2435.78     2025.47     93.43 o 
  -7   3   4        1.85        4.36     16.27 o 
  -6   3   4      162.41      208.87     37.07 o 
  -5   3   4     2584.22     2480.94     59.18 o 
  -4   3   4     1039.13     1029.82     28.98 o 
  -3   3   4     7799.53     7624.47    118.86 o 
  -2   3   4       85.71       49.50      5.77 o 
  -1   3   4     6239.04     6336.59     54.45 o 
   0   3   4      416.23      255.15      6.73 o 
   1   3   4      582.02      603.29     19.87 o 
   2   3   4     5364.81     5246.21     67.14 o 
   3   3   4      593.68      550.79     26.65 o 
   4   3   4      119.44      174.70     31.74 o 
   5   3   4      220.94      282.87     51.99 o 
   6   3   4     1148.02     1267.35     63.85 o 
   7   3   4       14.09       35.31     23.29 o 
  -9   4   4      210.53      282.22     46.06 o 
  -8   4   4      866.50      934.58     64.06 o 
  -7   4   4     1456.36     1331.07     80.72 o 
  -6   4   4      181.47      205.84     26.42 o 
  -5   4   4        5.35      -12.15     12.15 o 
  -4   4   4     6646.82     6398.11    103.36 o 
  -3   4   4      394.93      448.28     15.01 o 
  -2   4   4     3874.26     3810.16     46.17 o 
  -1   4   4       64.26       20.89      3.62 o 
   0   4   4      259.11      314.06      9.89 o 
   1   4   4     4523.32     4093.43     50.19 o 
   2   4   4      618.73      566.50     11.51 o 
   3   4   4       51.84       82.57     11.03 o 
   4   4   4      837.71      902.18     30.48 o 
   5   4   4       12.16       31.64     16.73 o 
   6   4   4     1062.17     1017.60     70.91 o 
   7   4   4     1035.49      993.94     60.26 o 
  -9   5   4      297.74      289.55     52.55 o 
  -8   5   4      635.40      636.25     57.57 o 
  -7   5   4      148.17      157.71     28.33 o 
  -6   5   4       35.00       54.28     22.44 o 
  -5   5   4      364.72      394.23     32.93 o 
  -4   5   4      179.96      184.03     15.69 o 
  -3   5   4     1975.83     1795.78     36.73 o 
  -2   5   4     1231.48     1151.68     23.51 o 
  -1   5   4      132.68      176.56     12.74 o 
   0   5   4     2471.59     2324.97     30.89 o 
   1   5   4      612.88      652.52     12.17 o 
   2   5   4     4056.01     3877.06     71.82 o 
   3   5   4     2524.16     2505.25     49.23 o 
   4   5   4       75.02       82.70     13.84 o 
   5   5   4     1017.30      961.55     60.96 o 
   6   5   4      896.82      943.71     66.86 o 
   7   5   4       88.10       89.56     36.90 o 
  -8   6   4       22.53       -6.11     27.93 o 
  -7   6   4      881.34      859.36     56.89 o 
  -6   6   4     1217.02     1107.61     45.60 o 
  -5   6   4     2149.73     2066.96     55.00 o 
  -4   6   4      718.79      734.05     33.98 o 
  -3   6   4      448.95      542.17     19.80 o 
  -2   6   4      635.58      522.21     23.29 o 
  -1   6   4     1804.88     1827.97     41.09 o 
   0   6   4      324.44      346.74     24.75 o 
   1   6   4     1626.62     1350.29     17.32 o 
   2   6   4      259.71      286.51     37.25 o 
   3   6   4      190.17      204.71     17.66 o 
   4   6   4      252.57      217.48     18.83 o 
   5   6   4      175.46      203.88     44.33 o 
   6   6   4      328.70      314.39     36.41 o 
   7   6   4      313.64      279.63     69.71 o 
  -8   7   4      109.81       87.49     30.45 o 
  -7   7   4       83.02       97.48     25.78 o 
  -6   7   4     1885.40     1890.92     63.96 o 
  -5   7   4       22.32       30.83     16.99 o 
  -4   7   4       73.26      106.54     18.03 o 
  -3   7   4     1251.27     1168.51     34.31 o 
  -2   7   4      268.77      316.91     13.52 o 
  -1   7   4       55.94       75.42     14.72 o 
   0   7   4      999.78      941.86     36.59 o 
   1   7   4      513.89      537.08     11.34 o 
   2   7   4       39.24       40.99     14.81 o 
   3   7   4      820.87      896.02     32.10 o 
   4   7   4      128.56      116.42     17.99 o 
   5   7   4     1024.06     1011.11     46.36 o 
   6   7   4       20.38       13.17     24.81 o 
   7   7   4       59.50       38.33     31.36 o 
  -8   8   4       64.40      178.04     39.31 o 
  -7   8   4       54.21       69.23     27.00 o 
  -6   8   4       16.30       36.88     19.74 o 
  -5   8   4        4.29       16.91     15.46 o 
  -4   8   4        5.25        4.90     12.03 o 
  -3   8   4      111.80      143.39     18.51 o 
  -2   8   4      510.48      472.78     17.88 o 
  -1   8   4     1195.38     1114.53     42.95 o 
   0   8   4      252.01      280.06     17.30 o 
   1   8   4      179.63      163.99     21.06 o 
   2   8   4      922.31      957.92     26.67 o 
   3   8   4       79.79      109.48     18.13 o 
   4   8   4     1676.86     1593.48     51.67 o 
   5   8   4      368.13      396.88     57.11 o 
   6   8   4      174.78       97.41     26.78 o 
  -7   9   4       24.97       66.95     41.60 o 
  -6   9   4      531.93      490.02     42.15 o 
  -5   9   4      563.24      531.46     35.42 o 
  -4   9   4      200.75      240.18     24.23 o 
  -3   9   4      359.50      392.42     23.80 o 
  -2   9   4       35.20       45.47      8.77 o 
  -1   9   4      398.69      404.19     18.66 o 
   0   9   4      106.51      126.11     19.21 o 
   1   9   4      279.41      299.95     15.35 o 
   2   9   4      288.20      238.12     22.11 o 
   3   9   4      160.32      173.27     31.46 o 
   4   9   4      106.33      115.55     34.08 o 
   5   9   4       33.29       26.43     23.31 o 
   6   9   4      123.06      121.33     45.11 o 
  -7  10   4      200.29      250.70     63.48 o 
  -6  10   4       87.27      158.69     32.41 o 
  -5  10   4      241.68      261.33     27.56 o 
  -4  10   4      496.37      480.92     47.56 o 
  -3  10   4       87.00      104.92     22.46 o 
  -2  10   4       98.59      110.94     20.64 o 
  -1  10   4       96.86      154.83     18.39 o 
   0  10   4       10.33       12.86     10.48 o 
   1  10   4      470.10      435.63     35.10 o 
   2  10   4       35.70       35.21     11.06 o 
   3  10   4      138.53      147.13     20.13 o 
   4  10   4      241.76      234.18     27.45 o 
   5  10   4        0.34       36.28     29.92 o 
  -6  11   4       31.64       99.90     32.12 o 
  -5  11   4        0.67       57.87     47.02 o 
  -4  11   4        0.53       31.35     16.31 o 
  -3  11   4        7.60        3.49     15.66 o 
  -2  11   4      124.22      193.82     28.97 o 
  -1  11   4      491.11      511.40     31.36 o 
   0  11   4       89.72      140.58     22.99 o 
   1  11   4       71.46      106.97     17.51 o 
   2  11   4       55.76       51.99     14.78 o 
   3  11   4      298.05      323.81     38.33 o 
   4  11   4        0.62       70.67     29.71 o 
  -5  12   4      155.28       84.92     36.28 o 
  -4  12   4      132.45      128.84     40.44 o 
  -3  12   4      155.33      127.55     37.58 o 
  -2  12   4       46.43       68.44     20.82 o 
  -1  12   4       76.33       89.90     18.18 o 
   0  12   4      182.13      159.09     20.58 o 
   1  12   4       54.54       62.92     17.55 o 
   2  12   4        6.84      109.10     51.08 o 
   3  12   4        5.93       81.09     70.30 o 
   4  12   4       53.74      161.74     65.58 o 
  -4  13   4       59.89       82.22     47.47 o 
  -3  13   4        7.39      -13.91     29.74 o 
  -2  13   4      138.70      127.85     32.86 o 
  -1  13   4        2.35       38.80     23.68 o 
   0  13   4      218.19      141.33     24.60 o 
   1  13   4      154.91      124.22     24.12 o 
   2  13   4       96.83      106.00     39.44 o 
  -2  14   4        3.52       37.86     22.29 o 
  -1  14   4       25.90       37.37     25.97 o 
   0  14   4        6.04       15.75     17.37 o 
   1  14   4       36.73       53.80     36.54 o 
  -9   1   5        0.86       32.66     27.65 o 
  -8   1   5       49.92       59.94     25.04 o 
  -7   1   5       66.97       73.04     23.86 o 
  -6   1   5      127.40      208.38     22.47 o 
  -5   1   5      493.46      495.85     26.25 o 
  -4   1   5       34.26       42.47     11.12 o 
  -3   1   5     2845.25     3040.44     47.14 o 
  -2   1   5      267.30      298.38     11.00 o 
  -1   1   5      599.03      717.35      9.53 o 
   0   1   5      822.04      799.42     11.07 o 
   1   1   5      421.59      387.33     14.43 o 
   2   1   5     1446.54     1485.40     23.92 o 
   3   1   5       54.27       76.49      9.71 o 
   4   1   5        0.78       -9.72     11.50 o 
   5   1   5       24.32       41.66     16.47 o 
   6   1   5      166.85      227.00     30.21 o 
   7   1   5      157.70      208.12     37.02 o 
  -9   2   5       42.92       40.82     29.63 o 
  -8   2   5      580.03      592.54     47.96 o 
  -7   2   5      682.61      627.56     48.66 o 
  -6   2   5        4.49       15.76     14.47 o 
  -5   2   5       26.74       36.70     12.86 o 
  -4   2   5       41.25       50.13     12.58 o 
  -3   2   5     2394.09     2361.50     36.45 o 
  -2   2   5        2.77       27.02      4.94 o 
  -1   2   5      201.82      212.99      8.12 o 
   0   2   5      305.17      335.12     15.20 o 
   1   2   5      251.33      359.17     13.78 o 
   2   2   5       92.08      113.46      9.83 o 
   3   2   5      191.46      221.44     12.60 o 
   4   2   5      103.75      105.63     13.93 o 
   5   2   5      240.68      274.49     27.48 o 
   6   2   5      109.30      149.22     28.93 o 
   7   2   5      304.00      399.00     79.19 o 
  -9   3   5       70.96      115.55     35.64 o 
  -8   3   5       56.60       78.55     29.62 o 
  -7   3   5      232.70      256.55     33.22 o 
  -6   3   5      840.15      883.17     46.15 o 
  -5   3   5       15.95       18.17     12.12 o 
  -4   3   5      781.01      806.96     23.64 o 
  -3   3   5      595.41      587.08     35.02 o 
  -2   3   5        2.66        1.41      4.20 o 
  -1   3   5       44.22       61.63      6.24 o 
   0   3   5      290.02      260.93     13.89 o 
   1   3   5       79.04       75.58     16.04 o 
   2   3   5      445.88      424.56     12.76 o 
   3   3   5      193.56      202.72     11.90 o 
   4   3   5      722.35      722.21     50.56 o 
   5   3   5       22.24       28.70     20.39 o 
   6   3   5       18.52       48.51     22.49 o 
   7   3   5       14.11       23.36     23.42 o 
  -9   4   5       20.48       52.94     41.33 o 
  -8   4   5      157.84      157.36     33.22 o 
  -7   4   5      297.51      275.37     31.83 o 
  -6   4   5      593.80      591.53     34.88 o 
  -5   4   5      735.98      856.18     43.17 o 
  -4   4   5     3105.64     3134.70     57.31 o 
  -3   4   5       66.79       78.13     15.75 o 
  -2   4   5     3152.19     3167.32     35.42 o 
  -1   4   5     1178.54     1180.84     27.89 o 
   0   4   5      306.50      306.62     15.27 o 
   1   4   5     3329.36     3219.37     82.79 o 
   2   4   5        8.14       14.96      4.33 o 
   3   4   5      346.79      363.15     16.46 o 
   4   4   5       33.77       51.13     21.14 o 
   5   4   5       33.72       40.62     17.87 o 
   6   4   5      132.06      130.79     25.56 o 
   7   4   5       28.37       10.30     23.30 o 
  -9   5   5      788.90      671.05     68.87 o 
  -8   5   5      411.15      463.13     56.05 o 
  -7   5   5      335.95      324.18     36.28 o 
  -6   5   5      430.05      413.39     29.04 o 
  -5   5   5      748.98      748.64     32.79 o 
  -4   5   5     1619.99     1654.37     40.84 o 
  -3   5   5     1253.54     1261.29     54.95 o 
  -2   5   5      119.41      176.29     13.46 o 
  -1   5   5      316.87      298.22     10.49 o 
   0   5   5      369.80      393.42     18.62 o 
   1   5   5      115.89      173.19     47.76 o 
   2   5   5       51.42       49.15     17.96 o 
   3   5   5      321.99      380.86     15.09 o 
   4   5   5        5.29        2.05     10.06 o 
   5   5   5      431.45      465.60     35.28 o 
   6   5   5      439.40      374.31     35.97 o 
   7   5   5       30.54       33.24     31.42 o 
  -8   6   5      238.16      180.71     36.23 o 
  -7   6   5      474.26      605.32     52.03 o 
  -6   6   5      213.17      240.72     27.76 o 
  -5   6   5     2486.47     2509.21     66.92 o 
  -4   6   5      502.82      549.42     31.56 o 
  -3   6   5       67.27       87.88     15.47 o 
  -2   6   5      928.74      861.63     32.74 o 
  -1   6   5       69.93       85.74     14.36 o 
   0   6   5      355.95      301.54     33.54 o 
   1   6   5      704.91      756.68     46.90 o 
   2   6   5     1166.09     1171.80     55.67 o 
   3   6   5       31.88       70.26     15.32 o 
   4   6   5      184.05      211.55     22.66 o 
   5   6   5      167.28      170.32     25.15 o 
   6   6   5        1.95       11.91     20.89 o 
   7   6   5      109.71       41.43     48.57 o 
  -8   7   5      639.41      733.85     62.52 o 
  -7   7   5        1.20       12.92     20.27 o 
  -6   7   5     2165.47     2061.19     72.92 o 
  -5   7   5      275.66      340.21     26.03 o 
  -4   7   5       32.52       69.26     14.80 o 
  -3   7   5     2518.59     2363.02     53.43 o 
  -2   7   5     1284.24     1300.96     38.93 o 
  -1   7   5     3302.16     3251.52     61.69 o 
   0   7   5     2570.54     2411.13     47.46 o 
   1   7   5        5.38        2.34      4.22 o 
   2   7   5      617.93      672.21     70.62 o 
   3   7   5      438.13      515.93     28.83 o 
   4   7   5      607.13      629.83     65.08 o 
   5   7   5      435.16      421.14     33.18 o 
   6   7   5       80.33       35.09     27.19 o 
  -8   8   5      175.96      256.87     41.55 o 
  -7   8   5     1079.24     1118.92     60.78 o 
  -6   8   5       61.68       88.97     25.25 o 
  -5   8   5     1223.27     1221.69     50.47 o 
  -4   8   5     1179.14     1099.85     39.19 o 
  -3   8   5        1.83        4.29     10.54 o 
  -2   8   5     1866.36     1789.27     47.24 o 
  -1   8   5      831.35      937.36     41.28 o 
   0   8   5      479.22      495.89     18.58 o 
   1   8   5      618.16      578.89     43.08 o 
   2   8   5      847.14      824.92     16.65 o 
   3   8   5      259.00      296.78     31.12 o 
   4   8   5     1132.66     1093.82     64.88 o 
   5   8   5       78.72       83.01     24.20 o 
   6   8   5       38.52       24.89     33.53 o 
  -7   9   5      240.33      227.59     36.42 o 
  -6   9   5     1331.91     1428.66     69.19 o 
  -5   9   5       48.56       49.05     22.23 o 
  -4   9   5      248.05      292.36     23.18 o 
  -3   9   5     1352.42     1263.02     51.41 o 
  -2   9   5      164.54      206.61     21.06 o 
  -1   9   5      656.31      665.98     25.73 o 
   0   9   5      690.34      661.59     44.06 o 
   1   9   5      285.52      281.35     21.81 o 
   2   9   5      395.22      453.61     31.70 o 
   3   9   5      852.06      880.88     40.40 o 
   4   9   5       65.47       66.47     22.26 o 
   5   9   5      130.40      131.31     51.96 o 
  -7  10   5      490.15      471.70     75.37 o 
  -6  10   5       91.21      141.41     31.43 o 
  -5  10   5      432.17      489.82     66.33 o 
  -4  10   5     1512.30     1437.45     66.77 o 
  -3  10   5        0.93        5.30      7.12 o 
  -2  10   5     1363.88     1389.09     55.51 o 
  -1  10   5     1779.75     1702.99     46.81 o 
   0  10   5       46.18       68.22     13.15 o 
   1  10   5     1963.46     1770.45     41.23 o 
   2  10   5       47.93       49.20     10.20 o 
   3  10   5      682.74      617.59     50.19 o 
   4  10   5      690.67      786.41     59.61 o 
   5  10   5       14.69       10.66     28.10 o 
  -6  11   5      398.18      352.51     53.49 o 
  -5  11   5      635.89      607.34     69.48 o 
  -4  11   5      789.13      680.36     54.95 o 
  -3  11   5     1340.09     1177.70    125.03 o 
  -2  11   5      234.71      175.24     34.63 o 
  -1  11   5      215.99      256.72     23.56 o 
   0  11   5     1781.36     1660.16     42.96 o 
   1  11   5       11.42        1.09     11.13 o 
   2  11   5     1469.45     1167.50     90.35 o 
   3  11   5      709.68      786.84     83.88 o 
   4  11   5       31.39      102.69     86.60 o 
  -5  12   5      651.58      580.44     52.06 o 
  -4  12   5      691.88      578.01     94.58 o 
  -3  12   5       22.86       40.53     31.56 o 
  -2  12   5      584.67      592.87     58.28 o 
  -1  12   5      393.81      379.04     46.58 o 
   0  12   5       21.36        9.12     14.42 o 
   1  12   5      948.87     1024.71     82.61 o 
   2  12   5      246.30      324.25     58.02 o 
   3  12   5       50.74       53.77     42.52 o 
  -4  13   5      137.72      207.24     91.88 o 
  -3  13   5     1090.62     1154.49     89.28 o 
  -2  13   5      266.03      266.54     40.30 o 
  -1  13   5      224.24      146.59     25.13 o 
   0  13   5     1032.79     1057.34     79.87 o 
   1  13   5        9.46       32.16     37.89 o 
   2  13   5      628.52      675.04     86.09 o 
  -2  14   5      713.91      181.38     54.21 o 
  -1  14   5      653.76      679.35    115.09 o 
   0  14   5      147.97       75.65     68.17 o 
  -9   0   6      419.98      314.12     64.66 o 
  -8   0   6     1568.34     1353.26     97.62 o 
  -7   0   6      175.94      178.40     38.64 o 
  -6   0   6     2876.42     2794.89    105.70 o 
  -5   0   6     2401.81     2209.82     81.79 o 
  -4   0   6       28.02       80.17     16.98 o 
  -3   0   6      860.04      825.23     35.25 o 
  -2   0   6    12537.00    12190.23    277.22 o 
  -1   0   6     1746.79     2009.40     30.43 o 
   0   0   6     3945.29     3391.21     50.16 o 
   1   0   6     4344.48     4207.87     88.48 o 
   2   0   6      926.64     1054.16     43.10 o 
   3   0   6     5386.63     5363.18    205.99 o 
   4   0   6     4991.98     5124.64    215.31 o 
   5   0   6        5.30        8.60     19.38 o 
   6   0   6     3941.99     3595.53    174.72 o 
   7   0   6      189.50      238.12     52.74 o 
  -9   1   6      751.48      786.99     69.03 o 
  -8   1   6        1.25        2.37     21.32 o 
  -7   1   6     3499.17     3156.03     96.57 o 
  -6   1   6     4191.91     3779.31     93.26 o 
  -5   1   6      202.67      239.93     19.63 o 
  -4   1   6     4348.30     4105.88     66.84 o 
  -3   1   6     2698.86     2390.34     34.78 o 
  -2   1   6     4070.01     4575.61     50.08 o 
  -1   1   6    16346.25    17058.63    187.79 o 
   0   1   6     4683.65     4901.27     49.67 o 
   1   1   6     1140.83     1092.50     22.03 o 
   2   1   6     3722.31     3577.62     54.93 o 
   3   1   6      946.04      969.86     30.87 o 
   4   1   6     1600.70     1661.82     55.43 o 
   5   1   6     2315.03     2202.10     64.33 o 
   6   1   6      223.88      255.02     30.99 o 
   7   1   6      379.57      473.91     73.36 o 
  -9   2   6      213.71      183.15     47.08 o 
  -8   2   6     1948.12     1754.81     93.94 o 
  -7   2   6      796.35      855.77     68.74 o 
  -6   2   6     1595.00     1667.21     55.74 o 
  -5   2   6     6604.61     6162.12    129.46 o 
  -4   2   6      548.83      544.63     31.81 o 
  -3   2   6     7976.59     8049.14    104.62 o 
  -2   2   6     9159.82     9185.08    101.55 o 
  -1   2   6       29.72       45.75      3.97 o 
   0   2   6     5313.28     5412.53     53.48 o 
   1   2   6     7176.48     7448.48    141.40 o 
   2   2   6       18.43       32.23      6.66 o 
   3   2   6     4375.57     4288.45     72.21 o 
   4   2   6      914.55     1060.84     37.62 o 
   5   2   6      100.75      148.03     23.20 o 
   6   2   6      565.40      652.94     70.96 o 
   7   2   6      887.96      920.97     88.72 o 
  -9   3   6      946.53      921.37     70.13 o 
  -8   3   6       43.24       49.88     28.89 o 
  -7   3   6     1555.87     1591.48    116.69 o 
  -6   3   6      633.62      675.58     36.52 o 
  -5   3   6      255.47      276.16     20.66 o 
  -4   3   6     3995.55     3921.83     71.09 o 
  -3   3   6     2385.32     2286.36     44.39 o 
  -2   3   6      113.66      115.95      7.36 o 
  -1   3   6     6212.40     6255.62     63.03 o 
   0   3   6     3629.65     3672.98     54.16 o 
   1   3   6       16.10       19.85      5.97 o 
   2   3   6     8059.26     7891.96    114.67 o 
   3   3   6     1148.77     1157.91     30.44 o 
   4   3   6     1476.48     1441.74     40.47 o 
   5   3   6     3059.49     2874.37     83.68 o 
   6   3   6      295.34      341.10     35.08 o 
   7   3   6      685.36      691.28     70.39 o 
  -9   4   6      324.31      284.19     46.79 o 
  -8   4   6     1911.55     1681.30     96.59 o 
  -7   4   6      381.44      402.86     37.09 o 
  -6   4   6      616.00      630.24     39.25 o 
  -5   4   6     3094.46     2995.28     72.23 o 
  -4   4   6      899.84      960.99     42.87 o 
  -3   4   6     3904.34     3810.20     77.81 o 
  -2   4   6     4965.33     4880.15     52.95 o 
  -1   4   6       43.30       42.22      5.32 o 
   0   4   6     6513.52     6453.66     86.87 o 
   1   4   6     5289.27     4862.82    181.55 o 
   2   4   6        8.98       14.63      4.75 o 
   3   4   6      859.69      857.99     38.23 o 
   4   4   6     1922.27     1846.87     46.68 o 
   5   4   6      214.76      294.74     30.07 o 
   6   4   6     1009.02     1147.23     67.04 o 
   7   4   6      438.94      436.02     55.44 o 
  -9   5   6      695.46      717.42     79.37 o 
  -8   5   6        7.96       19.81     27.00 o 
  -7   5   6      705.93      809.10     45.69 o 
  -6   5   6     1850.13     1719.32     55.93 o 
  -5   5   6       46.07       56.95     15.81 o 
  -4   5   6     8494.50     8145.33    150.29 o 
  -3   5   6     3209.52     3209.09     62.28 o 
  -2   5   6      824.13      814.32     35.10 o 
  -1   5   6     5093.10     4851.78     72.97 o 
   0   5   6     1270.48     1247.82     56.01 o 
   1   5   6     3872.38     3809.32    176.14 o 
   2   5   6     3340.49     3177.42    128.21 o 
   3   5   6       48.13       85.46     27.54 o 
   4   5   6      328.49      386.33     32.96 o 
   5   5   6      748.03      857.93     48.00 o 
   6   5   6        3.07       -8.22     19.95 o 
  -8   6   6      669.01      734.09     57.81 o 
  -7   6   6      185.44      245.63     32.84 o 
  -6   6   6       93.52       99.41     20.87 o 
  -5   6   6     2047.91     1929.95     54.72 o 
  -4   6   6       71.28      132.97     19.34 o 
  -3   6   6     1560.49     1518.70     39.44 o 
  -2   6   6     1696.75     1615.00     38.71 o 
  -1   6   6      985.12     1023.13     42.05 o 
   0   6   6     2311.68     2340.94     92.47 o 
   1   6   6     3959.78     3917.28    202.13 o 
   2   6   6       11.34       -2.60     18.03 o 
   3   6   6     2094.19     1928.13     71.03 o 
   4   6   6      812.92      787.63     41.44 o 
   5   6   6       30.35       42.81     18.09 o 
   6   6   6     1228.05     1163.55    126.59 o 
  -8   7   6       11.24        1.12     21.36 o 
  -7   7   6      628.77      614.78     45.50 o 
  -6   7   6      905.71      892.11     45.01 o 
  -5   7   6        0.22        1.60     14.70 o 
  -4   7   6     1529.97     1601.16     44.82 o 
  -3   7   6     1588.31     1721.60     45.83 o 
  -2   7   6      120.27      140.73     13.48 o 
  -1   7   6     2251.51     2295.15     56.33 o 
   0   7   6     1059.60     1123.01     66.71 o 
   1   7   6     1760.28     1708.60     57.06 o 
   2   7   6     1267.50     1295.48     72.22 o 
   3   7   6      640.39      678.73     53.22 o 
   4   7   6      105.81      121.81     19.92 o 
   5   7   6      559.85      575.84     41.72 o 
   6   7   6       18.29       63.15     38.60 o 
  -8   8   6      136.05      178.54     49.05 o 
  -7   8   6      250.11      338.00     38.57 o 
  -6   8   6      321.57      378.77     40.61 o 
  -5   8   6     1549.64     1528.78     83.67 o 
  -4   8   6      333.27      305.69     27.97 o 
  -3   8   6      906.48      820.15     92.53 o 
  -2   8   6     3822.71     3697.06     94.46 o 
  -1   8   6       69.59       85.27     11.42 o 
   0   8   6     2387.92     2347.93     95.15 o 
   1   8   6      243.24      219.15     11.51 o 
   2   8   6      198.94      197.32     21.06 o 
   3   8   6      852.99      740.08    122.24 o 
   4   8   6      115.96       88.83     37.62 o 
   5   8   6       22.03       15.87     46.62 o 
  -7   9   6      316.27      329.43     41.50 o 
  -6   9   6      356.64      466.32     43.67 o 
  -5   9   6        0.38       -7.93     17.22 o 
  -4   9   6      268.80      272.30     24.63 o 
  -3   9   6      651.71      679.36     41.50 o 
  -2   9   6       82.92       89.80     18.27 o 
  -1   9   6     1227.02     1247.02     47.10 o 
   0   9   6       66.76       46.96     19.77 o 
   1   9   6       23.81       17.57     23.66 o 
   2   9   6     1830.89     1679.69     74.53 o 
   3   9   6       64.47       29.59      7.17 o 
   4   9   6      575.98      773.93     83.56 o 
   5   9   6       45.41       57.31     47.64 o 
  -7  10   6        0.97       38.26     34.87 o 
  -6  10   6      302.19      290.30     42.49 o 
  -5  10   6      355.51      316.07     27.26 o 
  -4  10   6      328.21      289.03     25.91 o 
  -3  10   6       69.62       98.71     32.91 o 
  -2  10   6      470.84      549.21     32.93 o 
  -1  10   6       10.92       36.91     15.38 o 
   0  10   6      121.72      119.98     16.89 o 
   1  10   6      611.67      587.26    175.74 o 
   2  10   6       27.81       36.89     43.27 o 
   3  10   6      481.64      546.86    236.35 o 
   4  10   6       82.12      118.68     51.65 o 
  -6  11   6      111.64       82.23     32.20 o 
  -5  11   6       19.52        6.45     20.35 o 
  -4  11   6      235.58      293.76     49.23 o 
  -3  11   6      334.16      296.08     75.83 o 
  -2  11   6       37.26       27.85     15.17 o 
  -1  11   6      664.32      766.81     32.13 o 
   0  11   6       44.04       24.71      9.04 o 
   1  11   6      136.70      156.85     37.74 o 
   2  11   6      142.54      233.30     50.25 o 
   3  11   6       23.96       12.93     42.32 o 
   4  11   6       68.69       44.33     64.66 o 
  -5  12   6       96.74      169.16     36.82 o 
  -4  12   6       24.14       30.46     30.14 o 
  -3  12   6        3.05       11.53     22.54 o 
  -2  12   6       25.56        6.53     15.25 o 
  -1  12   6       17.81        7.73     14.09 o 
   0  12   6      217.56      257.02     45.53 o 
   1  12   6       32.90       53.82     42.54 o 
   2  12   6       17.44       56.68     43.17 o 
   3  12   6       20.52       81.18    114.22 o 
  -3  13   6        0.30       53.79     34.03 o 
  -2  13   6       12.81        6.46     15.69 o 
  -1  13   6       80.99       31.91     31.90 o 
   0  13   6      176.55      177.97     45.03 o 
   1  13   6       47.27       29.98     44.46 o 
  -9   1   7        2.50        4.07     24.18 o 
  -8   1   7      373.22      381.54     44.95 o 
  -7   1   7        9.60        4.03     18.11 o 
  -6   1   7       91.44      145.48     24.22 o 
  -5   1   7      375.82      496.82     24.86 o 
  -4   1   7        1.78       36.58      9.33 o 
  -3   1   7       81.07      123.51     14.68 o 
  -2   1   7      163.82      177.04     14.17 o 
  -1   1   7       33.54       48.50      5.14 o 
   0   1   7      617.89      691.66     18.65 o 
   1   1   7        1.42        2.73      6.91 o 
   2   1   7       59.75       84.07     11.94 o 
   3   1   7      674.75      729.04     41.68 o 
   4   1   7        6.97       11.69     13.65 o 
   5   1   7       41.80       38.07     17.35 o 
   6   1   7      629.01      623.31     45.14 o 
   7   1   7       49.63       52.82     54.74 o 
  -9   2   7       73.43       57.27     31.57 o 
  -8   2   7       43.63       35.25     24.53 o 
  -7   2   7      353.50      306.23     35.73 o 
  -6   2   7      347.99      339.39     30.20 o 
  -5   2   7       13.56       23.29     14.63 o 
  -4   2   7     1005.56     1074.56     25.10 o 
  -3   2   7      345.20      360.59     16.56 o 
  -2   2   7      907.64     1017.80     18.04 o 
  -1   2   7     3701.85     4097.16     53.92 o 
   0   2   7     2555.36     2540.10     29.40 o 
   1   2   7     1561.10     1598.23     27.99 o 
   2   2   7      519.16      613.21     21.75 o 
   3   2   7     1181.13     1293.62     41.35 o 
   4   2   7      449.01      486.33     30.45 o 
   5   2   7      289.63      266.42     26.37 o 
   6   2   7       20.56       23.54     23.24 o 
  -9   3   7       57.33      109.04     37.12 o 
  -8   3   7       36.69       34.99     27.29 o 
  -7   3   7        1.22       17.61     21.27 o 
  -6   3   7      319.92      307.50     27.16 o 
  -5   3   7      588.84      604.43     27.40 o 
  -4   3   7      347.69      360.45     21.02 o 
  -3   3   7        6.68       13.49      9.12 o 
  -2   3   7      433.10      503.28     24.54 o 
  -1   3   7      712.38      755.07     18.28 o 
   0   3   7      665.02      729.53     33.33 o 
   1   3   7     2891.74     2875.66     29.56 o 
   2   3   7      533.02      636.31     25.62 o 
   3   3   7       16.24       22.70     10.44 o 
   4   3   7       24.64       32.20     12.68 o 
   5   3   7      110.50      128.65     23.59 o 
   6   3   7      238.06      224.52     35.56 o 
  -9   4   7      264.67      254.18     49.43 o 
  -8   4   7      214.72      193.49     34.69 o 
  -7   4   7       27.81       18.42     19.91 o 
  -6   4   7        7.33       18.51     17.14 o 
  -5   4   7       13.59        6.47     13.47 o 
  -4   4   7      318.04      373.73     26.68 o 
  -3   4   7     2236.03     2281.66     51.45 o 
  -2   4   7      544.43      646.10     17.38 o 
  -1   4   7      142.97      125.68     15.03 o 
   0   4   7        6.82       25.72     11.46 o 
   1   4   7      266.48      317.09     29.38 o 
   2   4   7      795.06      797.24     26.46 o 
   3   4   7      678.74      698.63     29.71 o 
   4   4   7       95.44      100.46     15.42 o 
   5   4   7       32.85       33.13     17.15 o 
   6   4   7      147.43      141.71     27.62 o 
  -9   5   7      405.14      412.96     54.82 o 
  -8   5   7       17.67       -0.34     21.58 o 
  -7   5   7      126.50      164.92     29.19 o 
  -6   5   7      562.31      573.41     36.27 o 
  -5   5   7      305.63      433.59     26.08 o 
  -4   5   7     1994.03     1942.40     65.57 o 
  -3   5   7      413.06      424.25     23.28 o 
  -2   5   7     1374.54     1428.84     27.54 o 
  -1   5   7      340.36      373.76     29.62 o 
   0   5   7       10.81       21.67      7.81 o 
   1   5   7      431.06      437.18     19.71 o 
   2   5   7     1138.50     1300.43    120.09 o 
   3   5   7      228.96      243.88     17.93 o 
   4   5   7     2306.92     1960.02     55.68 o 
   5   5   7      144.11       92.86     23.66 o 
   6   5   7       61.14       76.62     28.50 o 
  -8   6   7       46.07       27.49     24.81 o 
  -7   6   7        7.28       12.62     18.45 o 
  -6   6   7      657.41      723.73     50.75 o 
  -5   6   7      194.00      218.75     23.20 o 
  -4   6   7        0.84       13.67     21.65 o 
  -3   6   7      571.21      584.99     14.36 o 
  -2   6   7     1533.78     1576.95     42.57 o 
  -1   6   7      401.90      402.23     46.98 o 
   0   6   7      716.74      709.38     51.14 o 
   1   6   7     1850.96     1753.12     40.41 o 
   2   6   7      739.62      801.87     67.73 o 
   3   6   7     1040.59      882.12     44.17 o 
   4   6   7        0.55       22.18     11.69 o 
   5   6   7      192.72      210.88     68.38 o 
   6   6   7      306.72      381.43     61.21 o 
  -8   7   7      162.99      170.08     36.56 o 
  -7   7   7      343.44      390.66     40.89 o 
  -6   7   7      119.95      171.78     35.47 o 
  -5   7   7     1357.01     1411.77     56.52 o 
  -4   7   7      209.35      232.91     20.72 o 
  -3   7   7        1.50        1.16      9.42 o 
  -2   7   7      644.27      657.01     32.34 o 
  -1   7   7     1635.88     1562.71     38.97 o 
   0   7   7        0.22       -3.00     15.09 o 
   1   7   7      828.99      728.76     80.80 o 
   2   7   7      330.03      351.24     45.17 o 
   3   7   7      217.36      238.37     55.94 o 
   4   7   7      905.42      952.04     85.96 o 
   5   7   7      692.89      815.48    163.19 o 
  -8   8   7      278.09      279.42     44.97 o 
  -7   8   7        3.25        6.75     21.74 o 
  -6   8   7      768.20      787.59     49.53 o 
  -5   8   7      348.19      431.55     35.24 o 
  -4   8   7       13.13        6.73     15.26 o 
  -3   8   7     1029.75     1082.66     40.83 o 
  -2   8   7      671.22      737.05     31.96 o 
  -1   8   7      278.58      274.21     21.78 o 
   0   8   7     2205.11     2199.89     92.05 o 
   1   8   7      118.44      114.73     28.58 o 
   2   8   7       94.72      106.64     35.87 o 
   3   8   7     1564.36     1587.85    125.89 o 
   4   8   7       96.51       44.61     39.21 o 
   5   8   7      540.07      485.45    102.95 o 
  -7   9   7      192.92      173.31     40.70 o 
  -6   9   7      209.90      293.70     34.57 o 
  -5   9   7      479.39      491.86     39.20 o 
  -4   9   7      358.21      390.44     39.19 o 
  -3   9   7      237.83      257.04     28.28 o 
  -2   9   7     1688.24     1693.08     55.74 o 
  -1   9   7     1706.79     1612.51     45.19 o 
   0   9   7        2.08      -14.93     22.98 o 
   1   9   7      448.99      467.29     62.60 o 
   2   9   7      735.05      692.66     47.80 o 
   3   9   7        2.35       20.85     28.21 o 
   4   9   7      672.52      666.28    194.34 o 
  -6  10   7      300.25      369.65     47.58 o 
  -5  10   7      498.58      580.25     79.61 o 
  -4  10   7      236.61      196.23     27.84 o 
  -3  10   7     1195.02     1174.10    121.31 o 
  -2  10   7       42.59       40.73     18.04 o 
  -1  10   7      109.25      105.88     20.50 o 
   0  10   7     1031.42     1100.36     77.42 o 
   1  10   7       96.24      141.87     42.25 o 
   2  10   7      800.52      933.29    100.78 o 
   3  10   7      705.87      750.33    106.65 o 
   4  10   7       87.11       78.01     49.90 o 
  -6  11   7      151.51      132.46     40.01 o 
  -5  11   7      116.46      133.41     35.27 o 
  -4  11   7     1666.50     1451.42     94.79 o 
  -3  11   7       74.09      118.18     66.09 o 
  -2  11   7      659.67      692.47     52.47 o 
  -1  11   7      499.09      510.98     30.22 o 
   0  11   7       24.04       65.76     37.09 o 
   1  11   7     1110.84     1206.02     83.00 o 
   2  11   7      379.80      358.89     56.41 o 
   3  11   7      144.01      119.07     67.21 o 
  -5  12   7      350.36      371.34     65.58 o 
  -4  12   7       14.10        3.40     29.49 o 
  -3  12   7      954.72      951.70    174.23 o 
  -2  12   7      231.88      248.80     79.30 o 
  -1  12   7      865.18      688.93    222.82 o 
   0  12   7      509.67      582.54    140.63 o 
   1  12   7      639.91      627.70     67.97 o 
   2  12   7      290.83      329.66     68.38 o 
  -3  13   7        1.30       32.37     42.95 o 
  -2  13   7      361.31      395.19     58.70 o 
  -1  13   7      401.67      368.28     65.42 o 
   0  13   7      107.86       60.04     38.62 o 
  -9   0   8      199.04      206.72     59.35 o 
  -8   0   8      350.00      431.66     63.10 o 
  -7   0   8       19.72       39.34     53.63 o 
  -6   0   8     5354.44     4675.74    185.68 o 
  -5   0   8     1476.59     1540.11     59.53 o 
  -4   0   8      634.29      784.82     31.93 o 
  -3   0   8     5206.47     5279.34    117.85 o 
  -2   0   8      347.63      353.09     16.71 o 
  -1   0   8     1963.38     1966.80     60.45 o 
   0   0   8      434.95      352.82     15.16 o 
   1   0   8       12.86       14.31     11.01 o 
   2   0   8     2996.48     2956.43    165.09 o 
   3   0   8     3134.14     3299.18    134.65 o 
   4   0   8       72.98      107.31     81.00 o 
   5   0   8      816.34      906.53     63.78 o 
   6   0   8       86.71      331.41    159.59 o 
  -9   1   8      889.17      813.38     79.62 o 
  -8   1   8        4.21       -8.56     26.01 o 
  -7   1   8     1073.46     1090.78     63.63 o 
  -6   1   8        0.90       -3.38     13.54 o 
  -5   1   8     2255.97     2196.44     46.55 o 
  -4   1   8     3356.31     3227.54     56.17 o 
  -3   1   8      387.95      505.83     15.96 o 
  -2   1   8     5503.77     5168.16     59.66 o 
  -1   1   8     2918.17     2739.87     37.96 o 
   0   1   8     1557.40     1722.37     24.37 o 
   1   1   8     2723.34     2634.03     41.63 o 
   2   1   8     2166.70     2173.91     47.21 o 
   3   1   8      329.01      383.94     89.54 o 
   4   1   8      438.35      524.16     34.71 o 
   5   1   8       42.76       45.16     20.31 o 
   6   1   8      375.87      329.23     40.32 o 
  -9   2   8      164.18      223.98     45.77 o 
  -8   2   8     1152.78     1093.37     70.50 o 
  -7   2   8      141.17      156.54     25.09 o 
  -6   2   8     2461.60     2362.37     64.86 o 
  -5   2   8     1861.70     1733.14     43.28 o 
  -4   2   8      247.12      309.98     18.21 o 
  -3   2   8     2949.20     2682.55     45.12 o 
  -2   2   8      986.07      995.76     29.57 o 
  -1   2   8     2293.37     2251.67     34.70 o 
   0   2   8     4073.17     3908.82     45.79 o 
   1   2   8       12.30       17.30      6.33 o 
   2   2   8     2461.48     2500.69    131.86 o 
   3   2   8      818.08      788.20     36.47 o 
   4   2   8        0.36        0.30     13.84 o 
   5   2   8      331.87      364.27     37.42 o 
   6   2   8      195.29      167.85     48.01 o 
  -9   3   8       79.70       27.45     31.81 o 
  -8   3   8      327.22      370.73     39.72 o 
  -7   3   8      708.68      823.68     59.72 o 
  -6   3   8      208.82      222.14     27.46 o 
  -5   3   8     1456.51     1540.49     47.57 o 
  -4   3   8     5257.69     5025.16     79.46 o 
  -3   3   8       35.96       70.71      9.94 o 
  -2   3   8      697.64      633.28     28.84 o 
  -1   3   8      136.26      116.95     14.54 o 
   0   3   8        2.07        7.40      4.35 o 
   1   3   8     4954.60     4692.35     53.24 o 
   2   3   8      147.66      136.84     14.87 o 
   3   3   8      507.14      498.94     27.65 o 
   4   3   8     1090.32     1204.56     41.30 o 
   5   3   8      223.16      226.71     28.94 o 
   6   3   8      325.56      304.95     36.39 o 
  -9   4   8      759.99      757.82     63.56 o 
  -8   4   8      167.98      175.94     32.75 o 
  -7   4   8        0.78        6.84     19.69 o 
  -6   4   8       23.08       36.68     19.50 o 
  -5   4   8     2338.65     2282.41     65.19 o 
  -4   4   8     2620.28     2431.16     47.26 o 
  -3   4   8     2842.75     2717.60     56.83 o 
  -2   4   8      253.06      245.87     12.45 o 
  -1   4   8      600.13      527.94     34.13 o 
   0   4   8     4034.86     3916.10     69.51 o 
   1   4   8      585.03      636.97     27.79 o 
   2   4   8      696.52      645.91     55.90 o 
   3   4   8      746.49      797.93     43.27 o 
   4   4   8        4.63        2.60     10.79 o 
   5   4   8      329.05      300.85     29.30 o 
   6   4   8       49.06       57.26     41.11 o 
  -8   5   8      434.55      516.66     73.97 o 
  -7   5   8     1606.90     1550.64     66.21 o 
  -6   5   8      386.48      364.18     30.09 o 
  -5   5   8     1099.11     1039.13     39.23 o 
  -4   5   8     1421.63     1421.70     34.57 o 
  -3   5   8       74.06      110.98     12.04 o 
  -2   5   8      475.93      460.96     17.74 o 
  -1   5   8     1174.41     1148.98     47.38 o 
   0   5   8      502.42      490.88     27.48 o 
   1   5   8     1834.29     1760.16     79.28 o 
   2   5   8       63.42       94.08     27.94 o 
   3   5   8      142.50      109.52     19.02 o 
   4   5   8     1213.82     1054.61     62.83 o 
   5   5   8      167.15      229.64     56.92 o 
  -8   6   8      822.51      809.70     59.06 o 
  -7   6   8       14.35       44.49     24.91 o 
  -6   6   8     1679.85     1647.24     61.64 o 
  -5   6   8      144.76      159.63     21.26 o 
  -4   6   8      246.72      268.73     19.95 o 
  -3   6   8     1219.28     1111.94     56.57 o 
  -2   6   8     1354.36     1284.78     40.54 o 
  -1   6   8      270.08      312.32     34.01 o 
   0   6   8     1239.91     1236.86     53.88 o 
   1   6   8       21.21       44.02     14.81 o 
   2   6   8      148.43      180.96     36.51 o 
   3   6   8      570.29      742.31     77.68 o 
   4   6   8       11.22       -0.88     34.90 o 
   5   6   8      718.54      627.82    136.49 o 
  -8   7   8      293.55      292.87     43.97 o 
  -7   7   8      572.41      561.52     53.48 o 
  -6   7   8      218.36      257.92     50.18 o 
  -5   7   8      126.97      217.95     25.11 o 
  -4   7   8       86.72       91.45     12.42 o 
  -3   7   8       86.75       93.70     19.72 o 
  -2   7   8     1160.61     1124.78     35.77 o 
  -1   7   8     2085.71     2001.98     85.84 o 
   0   7   8       22.50       25.20     19.82 o 
   1   7   8       81.20       77.13     13.00 o 
   2   7   8     1041.49     1223.04     90.85 o 
   3   7   8       50.65       90.54     54.03 o 
   4   7   8      501.39      560.86     74.02 o 
   5   7   8        1.40       10.49     49.07 o 
  -7   8   8        1.81       23.63     26.24 o 
  -6   8   8      580.34      594.59     43.08 o 
  -5   8   8      373.04      374.99     31.66 o 
  -4   8   8        0.99       -2.40      4.10 o 
  -3   8   8     1077.00     1007.05     35.41 o 
  -2   8   8       49.87       58.83     17.10 o 
  -1   8   8       37.76       78.67     26.16 o 
   0   8   8       25.15       63.93     40.39 o 
   1   8   8       85.67      100.42     28.90 o 
   2   8   8      453.04      517.14     29.18 o 
   3   8   8      377.02      485.03     68.07 o 
   4   8   8       32.73        6.62     41.39 o 
  -7   9   8      453.13      382.35     62.67 o 
  -6   9   8        1.79      -11.09     21.50 o 
  -5   9   8       12.44       42.61     14.01 o 
  -4   9   8       41.07       48.45     20.26 o 
  -3   9   8      223.93      225.89     29.53 o 
  -2   9   8     1122.38     1199.40     53.58 o 
  -1   9   8      615.72      651.91     61.72 o 
   0   9   8      442.95      471.64     63.14 o 
   1   9   8      103.18      103.69     44.76 o 
   2   9   8       27.73       33.18     32.80 o 
   3   9   8       66.69       44.48     48.88 o 
   4   9   8       69.46      106.27     52.71 o 
  -6  10   8       21.69       21.56     23.19 o 
  -5  10   8      333.08      316.71     41.56 o 
  -4  10   8        3.62        8.26     19.56 o 
  -3  10   8        9.42       25.71     24.40 o 
  -2  10   8       47.35       34.52     12.42 o 
  -1  10   8       80.08      143.48     35.15 o 
   0  10   8      388.89      435.38     78.48 o 
   1  10   8      268.23      359.93     49.36 o 
   2  10   8       75.51      177.20     58.84 o 
   3  10   8       21.99        4.59     35.66 o 
  -5  11   8        6.45       34.75     24.61 o 
  -4  11   8      223.79      280.68     43.46 o 
  -3  11   8        4.23      -12.71     20.26 o 
  -2  11   8      295.72      420.31     45.75 o 
  -1  11   8       19.03       31.97     37.64 o 
   0  11   8      246.84      177.50     50.45 o 
   1  11   8       13.14       52.62     35.25 o 
   2  11   8        9.32       28.51     45.46 o 
  -4  12   8       18.47       22.06     27.24 o 
  -3  12   8       82.97      109.53     83.12 o 
  -2  12   8        2.29       28.16     28.07 o 
  -1  12   8      130.20      142.46     43.11 o 
   0  12   8      184.89      285.94     60.84 o 
   1  12   8       79.63       71.03     40.51 o 
  -9   1   9        5.56      -23.47     28.31 o 
  -8   1   9      105.82      150.08     32.52 o 
  -7   1   9      583.48      556.60     40.21 o 
  -6   1   9       35.09       27.07     13.99 o 
  -5   1   9       21.94       32.80     12.89 o 
  -4   1   9      250.57      309.79     24.82 o 
  -3   1   9      772.39      899.31     27.81 o 
  -2   1   9       79.62      115.14      9.05 o 
  -1   1   9      188.16      250.44     13.32 o 
   0   1   9      736.05      770.71     26.08 o 
   1   1   9       11.15       27.59      8.36 o 
   2   1   9       44.40       76.20     14.25 o 
   3   1   9      504.60      549.80     63.57 o 
   4   1   9       41.11       29.52     26.97 o 
   5   1   9       15.03       49.48     22.66 o 
   6   1   9       41.07       86.32     39.22 o 
  -9   2   9        1.09       -8.87     26.30 o 
  -8   2   9      168.63      183.14     47.18 o 
  -7   2   9       66.58       53.20     24.05 o 
  -6   2   9      264.47      270.62     22.79 o 
  -5   2   9        3.47       -0.90     11.18 o 
  -4   2   9      200.04      249.61     15.83 o 
  -3   2   9      235.42      307.19     14.45 o 
  -2   2   9     1215.70     1282.91     39.95 o 
  -1   2   9      109.49      158.48     13.75 o 
   0   2   9        2.19       18.06      7.42 o 
   1   2   9      316.43      290.70     21.71 o 
   2   2   9        5.90       12.64     10.99 o 
   3   2   9       87.46      132.09     25.62 o 
   4   2   9      121.05      145.92     30.65 o 
   5   2   9      273.65      273.05     33.82 o 
  -9   3   9       51.36       64.58     31.37 o 
  -8   3   9      351.84      371.56     47.25 o 
  -7   3   9      579.95      621.29     49.67 o 
  -6   3   9      256.63      287.13     23.53 o 
  -5   3   9       16.64        7.08     11.34 o 
  -4   3   9       84.10      115.46     21.33 o 
  -3   3   9      349.46      397.69     17.46 o 
  -2   3   9      144.01      182.10     16.09 o 
  -1   3   9       32.22       25.12     10.70 o 
   0   3   9      912.83      902.88     35.35 o 
   1   3   9     1052.62     1040.09     26.17 o 
   2   3   9      263.26      276.28     16.18 o 
   3   3   9      144.25      162.78     20.39 o 
   4   3   9        8.91       20.95     18.74 o 
   5   3   9       59.76       50.92     24.06 o 
  -9   4   9       48.09       38.00     32.22 o 
  -8   4   9        7.88       75.43     30.45 o 
  -7   4   9      450.68      496.22     41.36 o 
  -6   4   9     1444.06     1447.55     63.50 o 
  -5   4   9      102.96      132.59     17.15 o 
  -4   4   9      914.87      957.14     34.72 o 
  -3   4   9       12.59       20.35     11.76 o 
  -2   4   9      702.30      752.92     48.13 o 
  -1   4   9      965.14     1122.91     84.22 o 
   0   4   9       64.90       68.88     22.61 o 
   1   4   9       14.32       19.84     13.36 o 
   2   4   9        8.58        9.00     17.19 o 
   3   4   9       29.58       19.93     12.42 o 
   4   4   9       19.42       39.42     24.38 o 
   5   4   9      101.62       39.77     53.67 o 
  -8   5   9      259.33      261.57     41.06 o 
  -7   5   9       78.32      103.29     28.73 o 
  -6   5   9       22.65       10.90     17.07 o 
  -5   5   9      958.78      927.38     38.22 o 
  -4   5   9      254.67      249.43     17.87 o 
  -3   5   9       13.16       17.37      7.90 o 
  -2   5   9      240.89      257.20     23.05 o 
  -1   5   9        7.38       -6.33     16.02 o 
   0   5   9      162.58      211.73     26.07 o 
   1   5   9      209.24      249.04     24.71 o 
   2   5   9       48.52       46.94     18.46 o 
   3   5   9      209.35      260.72     46.64 o 
   4   5   9      220.13      249.27     53.86 o 
   5   5   9       43.75       10.81     48.72 o 
  -8   6   9       79.78       72.23     33.98 o 
  -7   6   9      345.84      364.21     38.40 o 
  -6   6   9      607.23      665.87     41.26 o 
  -5   6   9      433.79      477.26     27.26 o 
  -4   6   9       41.59       59.95     12.57 o 
  -3   6   9       38.95       42.37     11.27 o 
  -2   6   9     1105.14     1050.24     67.84 o 
  -1   6   9     2740.03     2577.46    100.22 o 
   0   6   9     1819.03     1701.98     80.45 o 
   1   6   9      305.84      271.90     26.23 o 
   2   6   9      275.61      294.62     28.99 o 
   3   6   9       25.66       70.35     72.04 o 
   4   6   9       79.43      169.80     65.81 o 
   5   6   9      230.48      231.98    102.56 o 
  -8   7   9      358.88      376.95     71.21 o 
  -7   7   9      284.25      339.03     59.28 o 
  -6   7   9      529.73      513.47     39.56 o 
  -5   7   9     1280.26     1317.31     41.87 o 
  -4   7   9      883.80      710.19     85.97 o 
  -3   7   9      237.63      247.88     20.65 o 
  -2   7   9      974.45      974.25     63.20 o 
  -1   7   9       10.63       43.81     19.89 o 
   0   7   9      179.95      249.89     34.46 o 
   1   7   9      228.69      218.36     29.18 o 
   2   7   9       23.28       39.20     17.00 o 
   3   7   9      423.76      644.20     74.01 o 
   4   7   9       44.05        1.56     32.22 o 
  -7   8   9      362.97      341.74     62.11 o 
  -6   8   9      585.53      602.52     41.24 o 
  -5   8   9       37.59       34.67     15.78 o 
  -4   8   9       50.25       16.87     17.90 o 
  -3   8   9      342.72      357.53     43.46 o 
  -2   8   9      154.80      112.45     48.87 o 
  -1   8   9      934.27     1141.06     57.02 o 
   0   8   9      620.79      677.04     53.72 o 
   1   8   9        1.57      -17.93     27.96 o 
   2   8   9      517.85      616.18     80.12 o 
   3   8   9      159.59      261.43     59.53 o 
   4   8   9      178.26      162.34     80.50 o 
  -7   9   9      206.03      167.52     39.81 o 
  -6   9   9       15.12       18.86     23.05 o 
  -5   9   9      156.75      172.75     27.85 o 
  -4   9   9      365.79      353.22     33.68 o 
  -3   9   9      121.73      107.15     33.96 o 
  -2   9   9     1169.56      756.28    162.89 o 
  -1   9   9      270.12      303.55    100.69 o 
   0   9   9      320.79      394.49     48.59 o 
   1   9   9     1259.15     1238.95     83.59 o 
   2   9   9      111.77      115.08     39.42 o 
   3   9   9      249.45      160.63     58.64 o 
  -6  10   9      482.91      551.33     49.25 o 
  -5  10   9       24.71       27.26     25.16 o 
  -4  10   9     1106.84     1017.75     49.88 o 
  -3  10   9     1127.50     1104.82     59.39 o 
  -2  10   9      140.70      202.37     36.79 o 
  -1  10   9      307.43      257.82     60.31 o 
   0  10   9      124.12      252.53     63.66 o 
   1  10   9      328.32      421.93     57.54 o 
   2  10   9      787.37      837.48     98.90 o 
  -5  11   9      434.00      338.40     57.51 o 
  -4  11   9       26.29        5.48     23.50 o 
  -3  11   9      180.32      227.04     79.47 o 
  -2  11   9      523.89      587.81     54.49 o 
  -1  11   9      270.18      373.12     55.31 o 
   0  11   9      428.43      490.04     68.62 o 
   1  11   9      913.36      973.49    233.44 o 
  -3  12   9      859.54      871.73    124.37 o 
  -2  12   9      291.45      331.36     50.01 o 
  -1  12   9      264.13      432.99     64.05 o 
   0  12   9      432.01      453.71     75.82 o 
  -9   0  10      854.45      863.15    108.31 o 
  -8   0  10       99.64      147.44     45.71 o 
  -7   0  10      283.25      345.61     43.59 o 
  -6   0  10     1146.31     1136.17     72.86 o 
  -5   0  10      185.34      180.14     25.45 o 
  -4   0  10      944.48      977.25     45.27 o 
  -3   0  10     2866.26     2945.76    106.93 o 
  -2   0  10     1243.59     1238.79     61.78 o 
  -1   0  10     2552.34     2435.93    150.80 o 
   0   0  10     1199.56     1462.40     76.25 o 
   1   0  10      669.55      701.31     33.17 o 
   2   0  10      902.64      825.27    133.94 o 
   3   0  10        9.65       24.46     25.51 o 
   4   0  10     2020.99     1878.68    150.40 o 
   5   0  10     1181.87     1126.00    116.51 o 
  -9   1  10      133.31       97.36     32.09 o 
  -8   1  10     1773.32     1855.35     97.81 o 
  -7   1  10      383.56      426.36     39.06 o 
  -6   1  10      240.71      297.61     39.74 o 
  -5   1  10      697.23      749.05     54.19 o 
  -4   1  10       27.68       46.25     12.21 o 
  -3   1  10     1410.62     1465.30     32.68 o 
  -2   1  10     1623.65     1635.28     29.98 o 
  -1   1  10      223.99      258.81     37.25 o 
   0   1  10      495.92      530.50     19.52 o 
   1   1  10      346.92      428.92     21.09 o 
   2   1  10       16.17       28.35     11.98 o 
   3   1  10     1193.98     1172.10     52.64 o 
   4   1  10      391.48      388.70     45.30 o 
   5   1  10       49.00       41.28     38.81 o 
  -9   2  10      942.20      897.22     77.24 o 
  -8   2  10       72.62       97.54     26.86 o 
  -7   2  10     1197.83     1181.77     59.96 o 
  -6   2  10      547.45      519.71     36.80 o 
  -5   2  10      185.89      226.85     21.56 o 
  -4   2  10      771.16      826.91     46.85 o 
  -3   2  10       24.96       33.27     10.05 o 
  -2   2  10      218.89      267.42     17.17 o 
  -1   2  10     1460.74     1465.06     26.96 o 
   0   2  10      900.39      842.52     28.38 o 
   1   2  10      114.05      143.60     11.90 o 
   2   2  10      556.04      574.86     38.54 o 
   3   2  10       11.21       25.59     18.36 o 
   4   2  10      315.08      310.93     65.78 o 
   5   2  10      760.14      742.02     68.88 o 
  -9   3  10       54.00       23.57     27.39 o 
  -8   3  10      629.46      691.86     54.82 o 
  -7   3  10      721.54      786.61     45.34 o 
  -6   3  10       12.49       20.87     14.84 o 
  -5   3  10      974.25      968.68     38.38 o 
  -4   3  10      974.13      988.05     33.91 o 
  -3   3  10     1490.98     1445.21     30.83 o 
  -2   3  10     3101.48     3107.55     61.97 o 
  -1   3  10        4.36       -3.10      5.69 o 
   0   3  10      629.64      620.72     28.93 o 
   1   3  10     1302.61     1247.55     34.96 o 
   2   3  10     1022.21      939.55     24.31 o 
   3   3  10     1707.07     1315.82    124.22 o 
   4   3  10      179.55      133.48     44.96 o 
   5   3  10      303.97      281.77     77.34 o 
  -8   4  10        1.84        2.90     24.66 o 
  -7   4  10      356.84      340.91     32.40 o 
  -6   4  10      561.60      690.85     41.24 o 
  -5   4  10       28.54       62.38     16.32 o 
  -4   4  10     2082.12     2046.66     71.25 o 
  -3   4  10      434.01      447.73     18.87 o 
  -2   4  10      399.23      433.37     23.21 o 
  -1   4  10     1724.50     1657.30     62.90 o 
   0   4  10       24.37       11.66     13.23 o 
   1   4  10       28.30       58.45     17.60 o 
   2   4  10     1129.97     1087.00     65.09 o 
   3   4  10       47.20       52.35     25.03 o 
   4   4  10      822.68      769.92    104.49 o 
   5   4  10       73.07       31.19     53.82 o 
  -8   5  10      456.35      500.49     49.26 o 
  -7   5  10      438.78      510.13     37.83 o 
  -6   5  10      343.56      323.05     30.79 o 
  -5   5  10      794.15      925.64     37.16 o 
  -4   5  10       90.18      102.18     13.97 o 
  -3   5  10      250.69      309.82     29.35 o 
  -2   5  10      439.61      464.64     24.79 o 
  -1   5  10        2.24        8.33     25.28 o 
   0   5  10     1075.10     1050.75     41.28 o 
   1   5  10      138.46      153.69     23.46 o 
   2   5  10       10.71        1.51     17.62 o 
   3   5  10      199.05      219.76     34.83 o 
   4   5  10      291.56      246.20     56.60 o 
  -8   6  10      108.09       94.14     32.74 o 
  -7   6  10       95.42      109.48     25.47 o 
  -6   6  10     1553.12     1523.75     59.86 o 
  -5   6  10      118.73      103.24     17.23 o 
  -4   6  10      674.81      622.82     41.13 o 
  -3   6  10     1261.75     1323.70     51.47 o 
  -2   6  10      124.13      150.57     32.96 o 
  -1   6  10     1480.86     1601.97     66.09 o 
   0   6  10       55.59       55.67     10.48 o 
   1   6  10     2811.86     2519.76    120.25 o 
   2   6  10      316.54      356.33     31.02 o 
   3   6  10        0.36       -1.68     20.04 o 
   4   6  10      173.93      212.81     59.86 o 
  -7   7  10      151.66      182.56     31.98 o 
  -6   7  10       17.52        9.87     16.05 o 
  -5   7  10     1250.35     1226.90     44.73 o 
  -4   7  10       60.49       53.40     20.48 o 
  -3   7  10      383.89      419.57     26.49 o 
  -2   7  10      574.79      590.90     80.54 o 
  -1   7  10       55.50       81.45     30.80 o 
   0   7  10     2183.85     2147.23    103.07 o 
   1   7  10      209.64      244.41     46.31 o 
   2   7  10       40.23       48.51     23.05 o 
   3   7  10      271.49      282.57     46.74 o 
   4   7  10        6.84       78.83     72.43 o 
  -7   8  10      288.47      279.56     47.08 o 
  -6   8  10      133.64      213.81     40.48 o 
  -5   8  10        0.32       -0.78     15.15 o 
  -4   8  10      479.73      471.62     70.65 o 
  -3   8  10      341.41      320.45     20.52 o 
  -2   8  10      362.53      389.65     47.82 o 
  -1   8  10        7.51      -12.47     31.33 o 
   0   8  10       69.93      135.85     35.83 o 
   1   8  10      183.48      193.73     40.98 o 
   2   8  10      473.00      567.37     61.48 o 
   3   8  10       47.39       95.59     50.40 o 
  -6   9  10      189.54      259.65     37.25 o 
  -5   9  10      463.85      389.53     49.47 o 
  -4   9  10      782.74      740.47    116.85 o 
  -3   9  10       96.21       80.68     30.90 o 
  -2   9  10      157.71      257.32     48.67 o 
  -1   9  10      172.80      219.58     46.67 o 
   0   9  10      353.64      456.59     54.65 o 
   1   9  10      592.28      693.92     68.54 o 
   2   9  10      267.65      315.65     55.34 o 
  -5  10  10       64.83       51.30     27.72 o 
  -4  10  10      230.04      225.66     64.10 o 
  -3  10  10       26.32       55.20     51.10 o 
  -2  10  10      195.50      274.45     42.31 o 
  -1  10  10      523.51      599.19     64.00 o 
   0  10  10       17.65       28.93     33.58 o 
   1  10  10      163.85      189.47     63.16 o 
   2  10  10      495.31      481.74    103.91 o 
  -4  11  10      210.83      385.24     78.76 o 
  -3  11  10        7.35       39.27     55.86 o 
  -2  11  10       29.15       22.87     29.30 o 
  -1  11  10      222.34      275.42     54.47 o 
   0  11  10        2.07       15.04     33.72 o 
  -8   1  11       86.94       46.29     25.03 o 
  -7   1  11      360.37      416.95     38.24 o 
  -6   1  11       41.02       37.73     16.74 o 
  -5   1  11      513.76      490.81     26.79 o 
  -4   1  11      140.07      178.47     18.69 o 
  -3   1  11       45.66       47.40     14.31 o 
  -2   1  11      197.88      214.13     19.07 o 
  -1   1  11      466.46      467.46     23.88 o 
   0   1  11      137.35      199.15     14.08 o 
   1   1  11      222.24      235.82     27.58 o 
   2   1  11      437.02      414.55     24.83 o 
   3   1  11      292.18      254.53     30.51 o 
   4   1  11        0.01        2.07     21.22 o 
  -8   2  11        0.65       52.44     27.45 o 
  -7   2  11      206.50      223.91     29.32 o 
  -6   2  11      601.43      633.45     41.55 o 
  -5   2  11     1024.18     1030.19     41.58 o 
  -4   2  11      160.56      201.03     18.97 o 
  -3   2  11     2265.98     2271.91     43.76 o 
  -2   2  11      343.52      376.77     20.64 o 
  -1   2  11       27.89       54.53      8.84 o 
   0   2  11     2669.89     2440.55     42.46 o 
   1   2  11      190.69      196.31     14.01 o 
   2   2  11      193.92      170.90     16.92 o 
   3   2  11        6.95        9.05     12.44 o 
   4   2  11       99.36      107.15     52.98 o 
  -8   3  11      332.03      384.75     44.40 o 
  -7   3  11      200.72      198.21     27.64 o 
  -6   3  11       53.08       81.13     20.58 o 
  -5   3  11      204.87      221.48     21.74 o 
  -4   3  11      187.94      192.48     18.66 o 
  -3   3  11      823.61      835.24     28.05 o 
  -2   3  11     2389.77     2212.39     53.73 o 
  -1   3  11        0.23        6.29      7.46 o 
   0   3  11      789.41      702.28     28.08 o 
   1   3  11       27.42       21.94     11.53 o 
   2   3  11       19.24        8.05      7.27 o 
   3   3  11       49.86       83.55     35.05 o 
   4   3  11       28.08       29.42     46.11 o 
  -8   4  11        9.04       74.42     37.54 o 
  -7   4  11        1.87       23.97     20.59 o 
  -6   4  11        0.85       34.34     19.38 o 
  -5   4  11        3.68       -1.13     12.46 o 
  -4   4  11      871.97      865.71     33.39 o 
  -3   4  11      331.89      328.87     17.93 o 
  -2   4  11      207.63      182.81     19.40 o 
  -1   4  11       45.89       74.99     17.20 o 
   0   4  11      505.79      515.46     29.23 o 
   1   4  11      730.67      668.53     52.71 o 
   2   4  11      955.57      843.71     46.38 o 
   3   4  11       31.45       21.80     26.28 o 
   4   4  11      144.71      103.46     59.50 o 
  -8   5  11       29.21       27.08     26.82 o 
  -7   5  11        1.72       -1.75     16.80 o 
  -6   5  11       20.05       18.16     19.15 o 
  -5   5  11     3205.92     3054.81     74.19 o 
  -4   5  11        0.10       -0.48      9.54 o 
  -3   5  11      797.40      830.20     30.26 o 
  -2   5  11      325.76      242.96     19.00 o 
  -1   5  11       44.98       35.27     23.80 o 
   0   5  11        5.03       -1.54     12.41 o 
   1   5  11      374.13      381.56     34.90 o 
   2   5  11     1362.42     1359.09     67.55 o 
   3   5  11      478.86      443.78     54.68 o 
   4   5  11       31.12       33.61     52.79 o 
  -7   6  11      257.62      339.32     36.05 o 
  -6   6  11       16.35       -5.62     15.36 o 
  -5   6  11       31.11       60.07     18.84 o 
  -4   6  11     1608.19     1612.73     59.73 o 
  -3   6  11       65.71       83.17     17.19 o 
  -2   6  11     1326.17     1257.26     70.39 o 
  -1   6  11     1296.16     1262.46     69.13 o 
   0   6  11      480.60      404.88     40.26 o 
   1   6  11      495.37      577.64     60.60 o 
   2   6  11       84.42      101.31     22.86 o 
   3   6  11        1.91       -5.46     32.43 o 
  -7   7  11       88.60       58.00     28.15 o 
  -6   7  11      970.72      912.64     75.15 o 
  -5   7  11      373.72      409.48     41.29 o 
  -4   7  11      730.01      725.91     61.07 o 
  -3   7  11       42.37       56.93     21.76 o 
  -2   7  11      843.46      906.93     72.15 o 
  -1   7  11        3.90       36.11     30.33 o 
   0   7  11      431.94      538.23     56.82 o 
   1   7  11       51.73       25.21     29.28 o 
   2   7  11      139.66       50.32     41.82 o 
   3   7  11     1006.61     1027.91    158.08 o 
  -6   8  11      392.88      406.94     45.88 o 
  -5   8  11      635.90      713.88     51.35 o 
  -4   8  11      828.00      873.65     44.72 o 
  -3   8  11      532.65      636.58    143.64 o 
  -2   8  11      326.64      371.38     52.05 o 
  -1   8  11     1028.45     1028.37     73.62 o 
   0   8  11       26.52       51.60     51.43 o 
   1   8  11       14.72       15.43     31.56 o 
   2   8  11      498.37      556.23     78.44 o 
  -6   9  11      620.07      540.50     57.84 o 
  -5   9  11      627.57      590.46     43.80 o 
  -4   9  11        9.03       65.87     46.61 o 
  -3   9  11     1629.39     1676.90    132.72 o 
  -2   9  11      155.25      309.16     44.57 o 
  -1   9  11       56.13       30.44     45.47 o 
   0   9  11     1083.10     1231.66     88.59 o 
   1   9  11      207.99      286.27     54.22 o 
  -5  10  11      148.20      331.99    125.33 o 
  -4  10  11      723.20      898.37    108.11 o 
  -3  10  11      397.99      444.03     91.83 o 
  -2  10  11        4.86       54.55     31.63 o 
  -1  10  11      366.68      463.56     73.24 o 
   0  10  11        0.09        5.34     31.68 o 
  -3  11  11      654.81      102.08    130.35 o 
  -2  11  11      645.42      652.80     84.67 o 
  -8   0  12      963.56      987.67     81.99 o 
  -7   0  12     1884.79     1818.75    104.09 o 
  -6   0  12      411.10      380.13     42.69 o 
  -5   0  12     4474.31     4166.63    130.45 o 
  -4   0  12     5547.85     5073.61    140.79 o 
  -3   0  12       22.55       81.15     20.74 o 
  -2   0  12     2034.57     2085.82     93.94 o 
  -1   0  12      606.02      747.49     64.71 o 
   0   0  12      462.42      470.84     31.66 o 
   1   0  12     1578.91     1451.69     71.91 o 
   2   0  12      252.50      295.76     31.88 o 
   3   0  12      486.26      407.57     58.29 o 
   4   0  12      696.10      628.41     79.56 o 
  -8   1  12      530.57      461.23     47.33 o 
  -7   1  12      291.97      330.08     34.45 o 
  -6   1  12     2330.36     2263.50     71.30 o 
  -5   1  12      798.03      799.81     35.66 o 
  -4   1  12      382.46      505.74     30.88 o 
  -3   1  12     3399.85     3276.23     64.00 o 
  -2   1  12       10.27       32.61     13.61 o 
  -1   1  12     4169.08     3821.21     68.66 o 
   0   1  12     4141.06     3777.93     73.98 o 
   1   1  12      231.47      222.46     22.30 o 
   2   1  12     1461.35     1414.60     44.19 o 
   3   1  12      806.32      841.82     42.10 o 
   4   1  12        1.01       12.54     39.09 o 
  -8   2  12      850.03      757.26     51.96 o 
  -7   2  12      764.19      803.16     48.99 o 
  -6   2  12        5.54       -0.93     15.38 o 
  -5   2  12     1951.02     1834.65     63.99 o 
  -4   2  12     3052.86     3027.11     73.80 o 
  -3   2  12       28.58       42.58     13.54 o 
  -2   2  12     3479.30     3491.57     88.04 o 
  -1   2  12     1440.45     1443.74     39.79 o 
   0   2  12      497.86      450.28     18.70 o 
   1   2  12     3021.06     2675.01     62.01 o 
   2   2  12      483.77      449.48     35.26 o 
   3   2  12      280.14      166.47     50.48 o 
  -8   3  12      135.57      171.03     32.51 o 
  -7   3  12      842.87      850.74     51.39 o 
  -6   3  12     2937.76     2818.69     92.95 o 
  -5   3  12     1297.28     1304.98     51.40 o 
  -4   3  12     2213.56     2213.01     58.88 o 
  -3   3  12     2013.64     1965.40     53.01 o 
  -2   3  12      279.02      284.72     26.45 o 
  -1   3  12      687.73      666.89     19.55 o 
   0   3  12     1617.22     1176.61    105.71 o 
   1   3  12       55.29       59.04     22.84 o 
   2   3  12      827.66      774.34     50.32 o 
   3   3  12      630.77      416.59     59.09 o 
  -8   4  12      194.42      221.06     38.35 o 
  -7   4  12     1253.72     1229.23     91.58 o 
  -6   4  12      222.13      200.43     26.09 o 
  -5   4  12     1725.41     1796.90     58.28 o 
  -4   4  12      160.53      193.72     20.22 o 
  -3   4  12      396.93      420.60     22.27 o 
  -2   4  12     2782.11     2602.22    103.84 o 
  -1   4  12     1313.65     1301.13     96.53 o 
   0   4  12      461.10      550.08     47.82 o 
   1   4  12     2728.61     2586.68     88.26 o 
   2   4  12      774.53      856.24     56.65 o 
   3   4  12       56.87       22.26     32.19 o 
  -7   5  12      323.07      354.97     41.82 o 
  -6   5  12     1425.56     1390.93     65.62 o 
  -5   5  12      168.56      213.60     26.20 o 
  -4   5  12      479.81      500.83     38.00 o 
  -3   5  12     2570.44     2191.06    153.03 o 
  -2   5  12     1102.24     1065.55     66.43 o 
  -1   5  12      562.43      674.24     73.74 o 
   0   5  12      852.79      955.26     58.74 o 
   1   5  12        0.68       -1.71     18.10 o 
   2   5  12      693.42      673.85     54.05 o 
   3   5  12      943.93      918.44    292.20 o 
  -7   6  12      867.64      914.82     53.84 o 
  -6   6  12      116.18      119.62     22.51 o 
  -5   6  12      478.07      545.16     60.03 o 
  -4   6  12      506.17      634.21     90.12 o 
  -3   6  12       23.32       24.80     15.88 o 
  -2   6  12     1471.23     1528.59     85.72 o 
  -1   6  12      406.04      568.17     52.00 o 
   0   6  12      297.02      328.58     61.55 o 
   1   6  12      455.57      581.05     63.07 o 
   2   6  12      544.33      572.70     86.48 o 
  -6   7  12      535.54      415.98     43.76 o 
  -5   7  12      117.55      113.15     24.77 o 
  -4   7  12      323.36      265.11     46.50 o 
  -3   7  12     1042.24     1156.43     90.29 o 
  -2   7  12       36.53       59.11     41.58 o 
  -1   7  12      757.18      815.89     65.82 o 
   0   7  12      678.89      907.75     96.02 o 
   1   7  12      164.88      243.49     47.61 o 
   2   7  12      394.15      489.23     75.43 o 
  -6   8  12       22.74        6.97     22.38 o 
  -5   8  12      492.33      467.60     59.98 o 
  -4   8  12      777.79      794.68    106.52 o 
  -3   8  12        0.74        2.74     26.96 o 
  -2   8  12      192.45      274.35     42.51 o 
  -1   8  12      544.38      767.54     68.52 o 
   0   8  12       17.71       59.00     35.29 o 
   1   8  12      339.00      384.83     59.13 o 
  -5   9  12       65.37       96.67     69.19 o 
  -4   9  12      343.83      437.22     77.97 o 
  -3   9  12      194.29      326.72     58.28 o 
  -2   9  12       18.08       24.48     28.23 o 
  -1   9  12      156.44      126.42     48.89 o 
   0   9  12      527.10      586.31     77.65 o 
  -3  10  12      124.05      165.35     58.98 o 
  -2  10  12      336.95      444.68     74.89 o 
  -1  10  12      165.81      265.75     56.36 o 
  -8   1  13       28.26       53.16     26.12 o 
  -7   1  13        5.00       10.27     18.69 o 
  -6   1  13        0.12       20.55     17.68 o 
  -5   1  13       59.15       68.40     21.11 o 
  -4   1  13       53.65       50.49     18.00 o 
  -3   1  13       24.02       24.97     15.03 o 
  -2   1  13       12.56       10.58     16.03 o 
  -1   1  13        0.17        2.85     10.03 o 
   0   1  13        0.06       -1.31      9.95 o 
   1   1  13        4.85        7.65     12.83 o 
   2   1  13        1.88       27.67     26.44 o 
   3   1  13       45.92       36.07     30.06 o 
  -8   2  13       83.35       62.60     29.05 o 
  -7   2  13      162.90      173.77     30.08 o 
  -6   2  13       79.32       52.30     20.86 o 
  -5   2  13      168.08      162.83     25.93 o 
  -4   2  13        6.27       12.63     14.40 o 
  -3   2  13        6.24       12.00     14.84 o 
  -2   2  13      102.33      101.04     25.03 o 
  -1   2  13       30.37       43.91     12.23 o 
   0   2  13      254.26      239.75     24.45 o 
   1   2  13       34.41       38.22     20.89 o 
   2   2  13      108.85      116.90     36.37 o 
   3   2  13        6.17       35.82     33.14 o 
  -7   3  13       92.56      104.34     31.94 o 
  -6   3  13      131.51      215.65     34.28 o 
  -5   3  13      251.69      233.94     24.97 o 
  -4   3  13      182.45      232.00     21.51 o 
  -3   3  13       75.68       81.80     26.12 o 
  -2   3  13        0.02        4.86      8.51 o 
  -1   3  13      225.69      176.02     37.10 o 
   0   3  13        0.54        3.59     15.70 o 
   1   3  13       99.00       85.50     23.99 o 
   2   3  13        0.97      -29.00     35.48 o 
  -7   4  13      185.17      170.66     32.51 o 
  -6   4  13       45.71       20.27     18.58 o 
  -5   4  13      111.77      111.26     28.11 o 
  -4   4  13       12.81        5.97     13.65 o 
  -3   4  13      365.09      347.99     37.06 o 
  -2   4  13      256.68      198.74     25.49 o 
  -1   4  13       12.78       12.39     18.83 o 
   0   4  13      102.36      123.94     28.39 o 
   1   4  13      173.11      183.59     40.13 o 
   2   4  13       25.41       73.72     88.62 o 
  -7   5  13      392.36      398.90     42.30 o 
  -6   5  13      424.05      348.68     31.76 o 
  -5   5  13       31.11       35.81     15.46 o 
  -4   5  13      377.82      412.56     35.57 o 
  -3   5  13      133.24      205.82     60.10 o 
  -2   5  13      205.81      237.97     41.07 o 
  -1   5  13      302.98      335.38     43.63 o 
   0   5  13       35.33       81.53     39.61 o 
   1   5  13       33.74       80.89     36.90 o 
   2   5  13      461.39      410.70    157.02 o 
  -6   6  13       47.67       63.01     27.33 o 
  -5   6  13      256.44      282.13     30.37 o 
  -4   6  13        5.24       -7.11     16.02 o 
  -3   6  13      788.68      873.96     71.15 o 
  -2   6  13      421.80      494.16     46.64 o 
  -1   6  13       24.24        1.67     22.94 o 
   0   6  13      124.22      140.22     41.16 o 
   1   6  13      137.92      209.64     67.21 o 
  -6   7  13      372.52      329.90     40.78 o 
  -5   7  13        2.26      -25.86     40.08 o 
  -4   7  13      251.90      370.98     69.05 o 
  -3   7  13       51.52      161.60     74.23 o 
  -2   7  13      192.46      201.88     47.75 o 
  -1   7  13      772.00      786.20    196.08 o 
   0   7  13      506.88      536.66     61.15 o 
   1   7  13      132.80      354.05    170.71 o 
  -5   8  13      639.08      647.15    111.30 o 
  -4   8  13      166.07      176.06     60.29 o 
  -3   8  13      205.18      275.31     74.82 o 
  -2   8  13      458.49      672.57     86.01 o 
  -1   8  13       80.29       84.81     48.91 o 
   0   8  13      245.17      339.39     71.18 o 
  -3   9  13      242.07      403.33     67.86 o 
  -2   9  13      183.27      178.91     51.30 o 
  -7   0  14      135.54      215.96     47.05 o 
  -6   0  14     1124.17     1180.67     82.74 o 
  -5   0  14     2880.33     2683.13    125.18 o 
  -4   0  14       26.49        7.43     19.94 o 
  -3   0  14      342.48      330.74     59.02 o 
  -2   0  14       83.63       52.32     20.37 o 
  -1   0  14        7.97       11.00     22.79 o 
   0   0  14     1579.78     1587.53     62.53 o 
   1   0  14       89.33       92.37     25.30 o 
  -7   1  14      299.35      443.82     41.68 o 
  -6   1  14      399.00      411.71     37.71 o 
  -5   1  14      253.09      275.60     30.54 o 
  -4   1  14      547.18      560.64     43.70 o 
  -3   1  14      356.00      359.43     29.89 o 
  -2   1  14      350.86      363.08     43.39 o 
  -1   1  14     1855.24     1664.30     67.64 o 
   0   1  14      538.89      475.96     44.98 o 
   1   1  14      161.32      209.68     42.39 o 
   2   1  14      429.41      354.03     46.90 o 
  -7   2  14        2.83       49.13     25.59 o 
  -6   2  14      249.46      272.10     33.59 o 
  -5   2  14      502.25      585.93     44.98 o 
  -4   2  14      228.81      194.04     30.57 o 
  -3   2  14      545.54      464.73     50.88 o 
  -2   2  14     1251.15     1128.97     47.24 o 
  -1   2  14        6.79       15.26     12.44 o 
   0   2  14      727.59      684.71     43.67 o 
   1   2  14      514.36      522.33     78.85 o 
   2   2  14       91.42       68.29     34.58 o 
  -7   3  14     1350.91     1287.13     65.63 o 
  -6   3  14      512.45      485.16     47.09 o 
  -5   3  14        2.52       21.99     17.67 o 
  -4   3  14     2432.13     2261.65     79.65 o 
  -3   3  14      123.37      113.61     30.24 o 
  -2   3  14      183.17      174.08     36.43 o 
  -1   3  14      316.70      423.89     36.12 o 
   0   3  14       37.39       32.65     20.76 o 
   1   3  14      662.14      577.44     71.36 o 
  -7   4  14      384.74      423.21     51.83 o 
  -6   4  14      122.06      111.68     26.21 o 
  -5   4  14      531.22      495.56     38.56 o 
  -4   4  14       94.58       79.01     30.02 o 
  -3   4  14     1351.56     1382.19     85.36 o 
  -2   4  14      887.66      790.43     73.86 o 
  -1   4  14        3.60        1.74     16.68 o 
   0   4  14      143.65      173.77     37.14 o 
   1   4  14     1229.27     1215.62    211.13 o 
  -6   5  14      453.90      423.38     43.49 o 
  -5   5  14       10.33       42.62     30.01 o 
  -4   5  14      445.96      474.54     69.11 o 
  -3   5  14      970.54     1039.31     87.20 o 
  -2   5  14       28.81       10.23     31.05 o 
  -1   5  14      591.78      719.33     62.60 o 
   0   5  14       27.75       68.18     44.52 o 
   1   5  14      470.73      482.62     70.03 o 
  -6   6  14      652.00      378.76     69.93 o 
  -5   6  14      417.43      605.19     85.65 o 
  -4   6  14       59.91      101.45     61.61 o 
  -3   6  14      438.36      532.88     84.39 o 
  -2   6  14     1200.21     1191.13     92.28 o 
  -1   6  14      130.73      178.18     42.80 o 
   0   6  14      952.09      911.26     89.66 o 
  -5   7  14      412.29      371.21     75.58 o 
  -4   7  14      254.58      132.34    135.34 o 
  -3   7  14      261.84      341.97     59.26 o 
  -2   7  14      218.38      346.23     67.31 o 
  -1   7  14      539.63      500.17    131.79 o 
  -3   8  14      104.11       30.23     64.64 o 
  -6   1  15        1.81       62.26     32.74 o 
  -5   1  15        1.97       21.46     19.07 o 
  -4   1  15       14.96        3.72     18.63 o 
  -3   1  15      167.98      145.01     36.18 o 
  -2   1  15       79.42       85.58     26.47 o 
  -1   1  15      262.91      221.94     31.45 o 
   0   1  15      146.68      141.62     39.86 o 
   1   1  15       45.53       30.90     32.96 o 
  -6   2  15      432.73      462.82     56.03 o 
  -5   2  15      195.73      150.01     27.84 o 
  -4   2  15      221.37      280.48     33.20 o 
  -3   2  15      212.76      247.92     64.89 o 
  -2   2  15       39.41       42.06     23.71 o 
  -1   2  15       39.39       61.03     29.54 o 
   0   2  15       61.20       45.18     31.68 o 
   1   2  15       26.88       10.52     31.85 o 
  -6   3  15        6.69       11.93     20.30 o 
  -5   3  15       18.08       16.57     20.09 o 
  -4   3  15       48.37      114.32     36.19 o 
  -3   3  15       26.19        4.80     24.81 o 
  -2   3  15      263.94      305.62     43.21 o 
  -1   3  15       28.59       74.90     26.38 o 
   0   3  15       65.19       91.76     40.43 o 
  -6   4  15       10.61       12.43     19.52 o 
  -5   4  15      357.41      276.85     46.84 o 
  -4   4  15       45.01       28.18     64.47 o 
  -3   4  15      203.64      301.78     66.24 o 
  -2   4  15      343.77      450.39     89.88 o 
  -1   4  15       27.03       80.52     48.28 o 
   0   4  15      615.16      722.12     65.05 o 
  -5   5  15      190.11      322.64     85.00 o 
  -4   5  15      199.32      288.37     64.95 o 
  -3   5  15       31.95       40.67     34.27 o 
  -2   5  15       16.87       36.16     36.54 o 
  -1   5  15      172.91      192.97     56.01 o 
  -4   6  15      227.73      319.48     70.34 o 
  -3   6  15      122.51      125.92     45.98 o 
  -2   6  15       10.00        1.93     25.97 o 
  -5   0  16      178.15      218.97     50.01 o 
  -4   0  16      186.08      288.40     54.48 o 
  -3   0  16      516.59      505.11     81.56 o 
  -2   0  16       51.31       60.96     52.96 o 
  -1   0  16      281.99      382.93     91.57 o 
  -5   1  16      593.58      548.47     49.12 o 
  -4   1  16      696.02      555.26     89.57 o 
  -3   1  16      148.77       72.05     41.31 o 
  -2   1  16      714.79      664.02     85.81 o 
  -1   1  16      123.53      187.65     43.48 o 
  -5   2  16      213.33      220.71     62.01 o 
  -4   2  16      628.93      603.34     74.98 o 
  -3   2  16      870.09      866.29     88.09 o 
  -2   2  16       10.80       59.33     31.82 o 
  -1   2  16      498.55      437.76     49.57 o 
  -4   3  16      124.82      185.87     66.10 o 
  -3   3  16        1.04        2.45     39.52 o 
  -2   3  16      395.24      519.46     55.65 o 
  -3   4  16      611.15      516.61     81.14 o 
                                                 
